# Supplementary material for: SNHG15 is a bifunctional MYC-regulated noncoding locus encoding a lncRNA that promotes cell proliferation, invasion and drug resistance in colorectal cancer by interacting with AIF
Source: J Exp Clin Cancer Res. 2019 Apr 24;38:172. doi: 10.1186/s13046-019-1169-0 (PMC6480895; doi:10.1186/s13046-019-1169-0)
Supplement: Supplementary file 6 — Table S4. RNA seq analysis of LoVo cells after SNHG15 depletion.(XLSX 163 kb) [file 13046_2019_1169_MOESM6_ESM.xlsx]

## Sheet: Hoja1
genes	scr1	scr2	scr3	sir1	sir2	sir3	hgnc_symbol	baseMean	log2FoldChange	lfcSE	stat	pvalue	padj
ENSG00000232956	2027.5	1947.14	1823.9	539.435	576.93	605.649	SNHG15	1253.43	-1.75252	0.133737	-13.1042	3.11525e-39	3.74016e-35
ENSG00000172922	1094.51	929.843	1234.93	423.219	394.269	364.042	RNASEH2C	740.136	-1.45968	0.1558	-9.36897	7.32413e-21	2.93112e-17
ENSG00000136240	1850.41	1719.75	1735.24	638.219	790.533	717.473	KDELR2	1241.94	-1.30619	0.138956	-9.40003	5.4545e-21	2.93112e-17
ENSG00000213281	458.299	431.688	451.754	153.018	159.704	178.756	NRAS	305.536	-1.44576	0.162502	-8.89684	5.74576e-19	1.72459e-15
ENSG00000151729	2115.23	2250.79	2374.87	853.218	1065.02	1069.27	SLC25A4	1621.4	-1.17262	0.142501	-8.22886	1.88996e-16	4.53817e-13
ENSG00000116237	1046.96	992.812	1049.17	515.224	457.152	465.256	ICMT	754.428	-1.10265	0.137981	-7.99134	1.33481e-15	2.67096e-12
ENSG00000100292	2309.53	2052.09	1885.12	4409.42	5476.84	4220.77	HMOX1	3392.3	1.17341	0.148722	7.88995	3.02296e-15	5.1848e-12
ENSG00000102144	7760.76	8021.56	8633.99	3946.5	4255.11	4494.21	PGK1	6185.35	-0.942984	0.125719	-7.50071	6.3471e-14	9.52542e-11
ENSG00000180198	1935.68	1968.83	1804.9	893.893	1044.06	919.9	RCC1	1427.88	-1.0001	0.133951	-7.46614	8.25817e-14	1.10164e-10
ENSG00000229807	59.8495	95.8529	46.442	294.413	222.587	213.854	XIST	155.5	1.79808	0.244231	7.36223	1.80862e-13	1.97403e-10
ENSG00000133816	344.34	404.401	386.313	167.544	159.704	155.085	MICAL2	269.565	-1.23432	0.167449	-7.37132	1.68946e-13	1.97403e-10
ENSG00000197903	452.56	424.691	574.192	988.803	1114.93	1039.07	HIST1H2BK	765.708	1.12801	0.154949	7.27988	3.34121e-13	3.08573e-10
ENSG00000170175	540.285	547.831	519.306	245.022	253.53	258.748	CHRNB1	394.12	-1.08774	0.149216	-7.28971	3.10621e-13	3.08573e-10
ENSG00000197744	61.4892	28.6859	31.665	284.729	151.719	141.209	PTMAP2	116.583	2.21617	0.313045	7.07939	1.44786e-12	1.24165e-09
ENSG00000138678	169.71	144.129	120.327	35.8332	43.9185	54.688	AGPAT9	94.7677	-1.70087	0.247076	-6.88398	5.82025e-12	4.65853e-09
ENSG00000138385	342.7	291.057	246.987	866.776	614.859	635.033	SSB	499.569	1.25259	0.1828	6.85225	7.26989e-12	5.45514e-09
ENSG00000230673	185.287	186.108	151.992	805.763	392.272	421.995	PABPC1P3	357.236	1.61927	0.239276	6.76737	1.31147e-11	9.2621e-09
ENSG00000175197	888.724	1027.09	823.29	376.733	438.187	494.64	DDIT3	674.778	-1.0675	0.159295	-6.70139	2.06442e-11	1.37697e-08
ENSG00000135720	45.0921	46.1773	35.887	227.589	147.726	103.662	DYNC1LI2	101.022	1.88213	0.287197	6.55345	5.62239e-11	3.55276e-08
ENSG00000128951	2709.62	2655.19	2881.51	1477.88	1604.02	1594.11	DUT	2153.72	-0.817387	0.125657	-6.5049	7.77445e-11	4.667e-08
ENSG00000105887	40.1729	58.7711	56.997	319.594	131.756	153.453	MTPN	126.79	1.96542	0.303245	6.48128	9.09458e-11	5.1995e-08
ENSG00000173281	732.951	953.631	534.083	204.346	329.389	310.987	PPP1R3B	510.898	-1.40148	0.216608	-6.47013	9.79154e-11	5.34351e-08
ENSG00000142871	3126.11	3474.49	2623.97	828.038	1485.24	1476.57	CYR61	2169.07	-1.28418	0.199552	-6.43533	1.23209e-10	6.43151e-08
ENSG00000270346	72.1473	65.7677	56.997	217.905	174.676	149.372	ENSG00000270346	122.811	1.45105	0.226636	6.40256	1.52789e-10	7.64324e-08
ENSG00000171206	372.215	454.776	460.198	213.062	195.637	208.957	TRIM8	317.474	-1.05419	0.165784	-6.35877	2.03369e-10	9.39098e-08
ENSG00000164104	4787.96	5085.8	2987.06	1214.46	1816.63	2060.19	HMGB2	2992.02	-1.33807	0.210284	-6.36315	1.97661e-10	9.39098e-08
ENSG00000212724	123.798	174.914	67.552	16.4639	31.9407	37.547	KRTAP2-3	75.3693	-2.116	0.334658	-6.32287	2.56747e-10	1.14167e-07
ENSG00000165704	1714.32	1423.1	1538.92	633.376	818.482	883.17	HPRT1	1168.56	-1.00139	0.158572	-6.31506	2.70055e-10	1.15796e-07
ENSG00000139697	61.4892	51.7745	48.553	200.472	121.774	156.718	SBNO1	106.797	1.54902	0.246768	6.27724	3.44634e-10	1.42679e-07
ENSG00000168385	1021.54	1153.73	1101.94	549.12	603.88	635.85	2018-09-02	844.344	-0.872768	0.139894	-6.23878	4.40988e-10	1.76483e-07
ENSG00000122786	529.627	429.589	432.755	216.936	234.565	238.342	CALD1	346.969	-1.01625	0.163915	-6.19986	5.65117e-10	2.18864e-07
ENSG00000158470	976.448	987.215	966.838	440.652	525.026	580.345	B4GALT5	746.087	-0.921952	0.149035	-6.18614	6.16553e-10	2.31323e-07
ENSG00000150093	1184.69	1216	861.288	3974.58	2311.71	2016.92	ITGB1	1927.53	1.3442	0.218421	6.15414	7.54868e-10	2.74635e-07
ENSG00000173207	249.236	306.449	337.76	140.427	141.737	105.295	CKS1B	213.484	-1.19948	0.195814	-6.12559	9.0348e-10	3.19035e-07
ENSG00000172115	1583.14	1612.01	1625.47	932.632	969.202	927.247	CYCS	1274.95	-0.768662	0.126381	-6.0821	1.18619e-09	4.06896e-07
ENSG00000167182	245.957	307.149	208.989	100.72	113.789	117.538	SP2	182.357	-1.21391	0.200043	-6.06823	1.29331e-09	4.3132e-07
ENSG00000112658	620.631	680.765	626.967	319.594	378.298	337.923	SRF	494.03	-0.898931	0.149309	-6.02059	1.73778e-09	5.63885e-07
ENSG00000171848	2689.13	2397.72	2756.97	1459.48	1538.15	1574.52	RRM2	2069.33	-0.777341	0.129457	-6.00464	1.91762e-09	5.97937e-07
ENSG00000135801	354.998	419.794	306.095	122.995	180.665	177.124	TAF5L	260.278	-1.1777	0.196199	-6.00256	1.94232e-09	5.97937e-07
ENSG00000108774	1284.71	1563.03	1503.03	871.619	772.567	778.691	RAB5C	1128.94	-0.84389	0.142059	-5.94042	2.843e-09	8.53327e-07
ENSG00000099860	221.361	290.357	249.098	113.31	123.77	111.825	GADD45B	184.954	-1.12904	0.190313	-5.93254	2.98283e-09	8.7346e-07
ENSG00000198646	418.946	514.247	420.089	205.315	222.587	252.218	NCOA6	338.9	-0.996277	0.169026	-5.89424	3.76413e-09	1.05098e-06
ENSG00000167700	286.13	225.289	265.986	562.678	516.043	457.093	MFSD3	385.537	0.985692	0.167136	5.89753	3.68988e-09	1.05098e-06
ENSG00000144674	83.6253	83.9587	63.33	219.842	171.681	174.675	GOLGA4	132.852	1.26073	0.214135	5.88758	3.91897e-09	1.06934e-06
ENSG00000168259	25.4155	11.8942	21.11	153.018	76.8574	52.2392	DNAJC7	56.7556	2.29587	0.393191	5.83908	5.2491e-09	1.40046e-06
ENSG00000184162	741.15	794.11	816.957	435.809	457.152	444.85	NR2C2AP	615.005	-0.811994	0.139325	-5.82804	5.60822e-09	1.46375e-06
ENSG00000105427	49.1914	43.3787	56.997	139.459	126.765	115.09	CNFN	88.4801	1.38248	0.238682	5.79213	6.95009e-09	1.77538e-06
ENSG00000230409	27.0552	22.389	18.999	86.1934	103.807	60.4016	TCEA1P2	53.1409	1.82994	0.316775	5.77678	7.61441e-09	1.90455e-06
ENSG00000125534	3413.06	3294.68	3975.01	2299.14	1662.91	1486.37	PPDPF	2688.53	-0.970662	0.170067	-5.70752	1.14636e-08	2.80882e-06
ENSG00000185860	40.1729	57.3718	37.998	7.74772	10.9796	7.34614	C1orf110	26.936	-2.41385	0.424999	-5.67967	1.34957e-08	3.24058e-06
ENSG00000184470	335.321	342.831	327.205	184.008	180.665	164.064	TXNRD2	255.682	-0.930998	0.164743	-5.6512	1.59331e-08	3.6787e-06
ENSG00000157212	273.012	344.93	310.317	105.563	161.7	157.534	PAXIP1	225.509	-1.12692	0.199319	-5.65386	1.56883e-08	3.6787e-06
ENSG00000153993	378.773	328.838	322.983	137.522	173.678	194.265	SEMA3D	256.01	-1.02924	0.182406	-5.64256	1.67536e-08	3.79518e-06
ENSG00000114019	393.531	447.08	278.652	136.554	191.644	182.021	AMOTL2	271.58	-1.1476	0.203555	-5.6378	1.72236e-08	3.82938e-06
ENSG00000108953	2490.72	2113.66	3373.38	1569.88	1171.83	1001.52	YWHAE	1953.5	-1.08963	0.194459	-5.60338	2.10208e-08	4.58864e-06
ENSG00000157456	596.035	651.38	696.63	373.828	369.315	366.491	CCNB2	508.946	-0.804561	0.145736	-5.52067	3.37716e-08	7.2404e-06
ENSG00000139289	14686.9	18559.8	15070.4	6254.35	9272.8	9576.92	PHLDA1	12236.9	-0.944703	0.172514	-5.47609	4.3483e-08	9.15889e-06
ENSG00000260027	273.832	246.979	208.989	662.43	458.15	417.914	HOXB7	378.049	1.06364	0.196255	5.41972	5.96922e-08	1.23563e-05
ENSG00000128692	335.321	372.217	259.653	687.61	634.822	542.798	EIF2S2P4	472.07	0.930055	0.171926	5.40963	6.31534e-08	1.28512e-05
ENSG00000159259	700.977	720.646	740.961	349.616	450.165	425.26	CHAF1B	564.604	-0.818281	0.151894	-5.38719	7.15695e-08	1.43211e-05
ENSG00000151846	194.306	210.596	128.771	678.894	356.339	339.555	PABPC3	318.077	1.34426	0.249906	5.37905	7.48784e-08	1.47311e-05
ENSG00000120129	414.847	481.363	382.091	197.567	234.565	248.136	DUSP1	326.428	-0.91659	0.17049	-5.3762	7.60727e-08	1.47311e-05
ENSG00000107581	728.852	757.028	593.191	1687.07	1233.71	1108.45	EIF3A	1018.05	0.948417	0.176578	5.37108	7.82676e-08	1.49156e-05
ENSG00000073008	786.242	824.894	821.179	414.503	538.002	431.79	PVR	636.102	-0.813588	0.152234	-5.34433	9.07512e-08	1.70244e-05
ENSG00000255642	6.55885	6.99656	2.111	39.7071	38.9278	30.2008	PABPC1P4	20.7503	2.61758	0.493308	5.30616	1.11956e-07	1.86686e-05
ENSG00000173727	27.0552	27.9862	27.443	112.342	69.8704	71.0127	ENSG00000173727	55.9516	1.61508	0.304035	5.31214	1.08344e-07	1.86686e-05
ENSG00000130720	172.17	149.027	145.659	346.711	295.452	273.44	FIBCD1	230.41	0.962824	0.181043	5.31822	1.04787e-07	1.86686e-05
ENSG00000126746	436.163	519.844	422.2	251.801	224.583	274.256	ZNF384	354.808	-0.881179	0.165891	-5.3118	1.08549e-07	1.86686e-05
ENSG00000125968	89.3643	91.6549	141.437	245.99	254.528	192.632	ID1	169.268	1.14936	0.216308	5.31353	1.07522e-07	1.86686e-05
ENSG00000118816	723.933	726.243	593.191	1116.64	1184.8	1161.51	CCNI	917.719	0.753212	0.141489	5.32346	1.0181e-07	1.86686e-05
ENSG00000067900	61.4892	46.8769	48.553	185.945	102.809	128.966	ROCK1	95.7732	1.40262	0.26427	5.30754	1.11117e-07	1.86686e-05
ENSG00000030110	325.483	389.009	382.091	798.984	573.935	660.337	BAK1	521.64	0.893643	0.168275	5.31061	1.09261e-07	1.86686e-05
ENSG00000223959	509.131	582.813	449.643	214.999	320.406	262.829	AFG3L1P	389.97	-0.95704	0.181074	-5.28535	1.25467e-07	2.0635e-05
ENSG00000120738	2151.3	2548.85	2564.86	1081.78	1360.48	1583.5	EGR1	1881.79	-0.850453	0.16109	-5.27937	1.29627e-07	2.10312e-05
ENSG00000143870	28.695	25.1876	23.221	159.797	71.8667	58.7691	PDIA6	61.256	1.89334	0.359005	5.27386	1.33582e-07	2.13839e-05
ENSG00000025800	146.754	132.935	116.105	345.742	260.517	231.812	KPNA6	205.644	1.06547	0.202174	5.27005	1.36386e-07	2.15455e-05
ENSG00000179750	1088.77	1298.56	1505.14	706.011	701.698	800.73	APOBEC3B	1016.82	-0.812748	0.155335	-5.23222	1.67488e-07	2.61151e-05
ENSG00000258090	91.8239	55.2728	67.552	192.725	150.72	157.534	ENSG00000258090	119.271	1.21842	0.235422	5.17546	2.27352e-07	3.48976e-05
ENSG00000104998	371.395	336.535	299.762	712.79	600.885	530.555	IL27RA	475.32	0.862424	0.166697	5.1736	2.29627e-07	3.48976e-05
ENSG00000236852	20.4964	20.29	16.888	113.31	55.8963	49.7905	ENSG00000236852	46.1119	1.89442	0.366974	5.16227	2.43976e-07	3.66147e-05
ENSG00000095752	213.163	253.275	232.21	418.377	414.231	404.038	IL11	322.549	0.821924	0.159555	5.15134	2.58632e-07	3.8335e-05
ENSG00000164117	486.994	468.07	504.529	209.189	254.528	315.884	FBXO8	373.199	-0.899713	0.175472	-5.12739	2.93794e-07	4.30158e-05
ENSG00000104472	552.583	482.063	439.088	270.202	270.498	298.743	CHRAC1	385.529	-0.817799	0.159656	-5.12224	3.01919e-07	4.36728e-05
ENSG00000126709	168.89	194.504	183.657	296.35	335.378	408.119	IFI6	264.483	0.928266	0.181667	5.10971	3.2266e-07	4.61174e-05
ENSG00000021355	658.344	704.554	654.41	1082.74	1025.1	1164.77	SERPINB1	881.654	0.696421	0.136509	5.10167	3.36674e-07	4.75542e-05
ENSG00000220023	45.9119	30.0852	33.776	104.594	86.8389	95.4999	ENSG00000220023	66.1177	1.37646	0.270923	5.08062	3.76196e-07	5.07485e-05
ENSG00000164898	241.038	233.685	202.656	449.368	401.256	373.021	C7orf55	316.837	0.840096	0.165326	5.08145	3.74562e-07	5.07485e-05
ENSG00000128342	1164.2	1373.42	846.511	454.21	622.844	652.174	LIF	852.227	-0.973674	0.191439	-5.08608	3.65532e-07	5.07485e-05
ENSG00000073614	165.611	195.904	185.768	374.796	309.426	323.23	KDM5A	259.122	0.88124	0.173429	5.08128	3.74897e-07	5.07485e-05
ENSG00000188211	25.4155	15.3924	16.888	100.72	62.8833	46.5256	NCR3LG1	44.6375	1.84152	0.364107	5.05763	4.24508e-07	5.60071e-05
ENSG00000140678	172.17	239.982	162.547	331.215	397.263	401.589	ITGAX	284.128	0.957071	0.18918	5.05905	4.21357e-07	5.60071e-05
ENSG00000187608	2001.27	1477.67	2043.45	3890.33	2993.45	2984.98	ISG15	2565.19	0.839632	0.166283	5.04943	4.43137e-07	5.78294e-05
ENSG00000093009	845.272	993.511	985.837	508.444	614.859	563.204	CDC45	751.855	-0.742452	0.147738	-5.02548	5.02168e-07	6.48282e-05
ENSG00000167964	108.221	107.047	145.659	288.603	215.6	215.487	RAB26	180.103	1.02593	0.205405	4.99469	5.893e-07	7.52674e-05
ENSG00000182500	188.567	148.327	143.548	384.481	323.4	257.115	ORAI1	240.906	0.993864	0.199264	4.98768	6.11082e-07	7.72279e-05
ENSG00000174444	19014.1	21713.8	21777.1	12323.7	14348.4	13300.6	RPL4	17079.6	-0.644862	0.129445	-4.98174	6.30151e-07	7.88082e-05
ENSG00000169032	1211.75	1358.03	1173.72	586.89	825.469	758.285	MAP2K1	985.69	-0.787991	0.158393	-4.9749	6.5282e-07	7.99771e-05
ENSG00000144354	761.646	731.84	755.738	401.913	477.115	481.581	CDCA7	601.639	-0.724077	0.145527	-4.97556	6.50583e-07	7.99771e-05
ENSG00000110628	102.482	122.44	97.106	199.504	208.613	226.914	SLC22A18	159.51	0.962524	0.193891	4.96425	6.89669e-07	8.36381e-05
ENSG00000168528	209.883	239.982	128.771	522.003	381.293	347.717	SERINC2	304.941	1.08283	0.218486	4.95603	7.19482e-07	8.55258e-05
ENSG00000119335	904.301	684.963	833.845	1369.41	1283.62	1363.12	SET	1073.21	0.73126	0.147531	4.95665	7.17197e-07	8.55258e-05
ENSG00000132768	721.473	710.85	789.514	498.76	366.32	426.893	DPH2	585.635	-0.77877	0.15746	-4.94584	7.5816e-07	8.92399e-05
ENSG00000138413	250.056	292.456	232.21	387.386	493.085	624.422	IDH1	379.936	0.950207	0.192312	4.94097	7.7735e-07	9.06103e-05
ENSG00000203791	325.483	358.224	331.427	139.459	164.694	222.017	METTL10	256.884	-0.945617	0.191874	-4.92832	8.29388e-07	9.57464e-05
ENSG00000197459	451.741	363.821	462.309	222.747	249.537	247.32	HIST1H2BH	332.912	-0.820968	0.166842	-4.92064	8.62627e-07	9.86352e-05
ENSG00000138069	1584.78	1514.76	1462.92	689.547	951.235	1006.42	RAB1A	1201.61	-0.785603	0.160157	-4.9052	9.33343e-07	0.000105714
ENSG00000117479	147.574	110.546	113.994	36.8017	50.9056	66.9315	SLC19A2	87.7921	-1.26553	0.258804	-4.88994	1.00867e-06	0.000113179
ENSG00000250568	8.19856	9.79518	0	34.8648	38.9278	35.9145	ENSG00000250568	21.2835	2.33775	0.478321	4.8874	1.02174e-06	0.000113584
ENSG00000255836	46.7318	59.4708	42.22	123.964	118.78	104.478	ENSG00000255836	82.6074	1.19001	0.244052	4.87606	1.08226e-06	0.000118546
ENSG00000161960	12.2978	9.79518	8.444	63.9187	33.937	35.9145	EIF4A1	27.3845	2.0886	0.4284	4.87536	1.08613e-06	0.000118546
ENSG00000126777	402.549	490.459	373.647	1006.24	742.622	639.931	KTN1	609.241	0.907453	0.186413	4.86798	1.12746e-06	0.000121948
ENSG00000205106	10.6581	5.59725	2.111	34.8648	34.9352	34.282	ENSG00000205106	20.4081	2.34052	0.483038	4.84542	1.26345e-06	0.000135437
ENSG00000213740	37.7134	25.1876	29.554	92.9727	84.8426	68.564	SERBP1P1	56.4724	1.40852	0.290802	4.84359	1.27515e-06	0.000135482
ENSG00000127914	209.063	250.477	198.434	428.062	394.269	355.064	AKAP9	305.895	0.826028	0.170702	4.83901	1.3049e-06	0.000137339
ENSG00000118523	54.9303	73.4639	67.552	12.59	16.9685	31.0171	CTGF	42.7536	-1.67071	0.345374	-4.8374	1.31551e-06	0.000137339
ENSG00000170899	69.6878	60.1704	56.997	144.301	115.785	144.474	GSTA4	98.5693	1.10136	0.227873	4.8332	1.34353e-06	0.000139056
ENSG00000176890	2352.17	2105.96	2400.21	1406.21	1517.19	1514.94	TYMS	1882.78	-0.626489	0.129717	-4.82967	1.3676e-06	0.000140337
ENSG00000131016	455.84	612.199	356.759	273.107	233.567	242.423	AKAP12	362.316	-0.940595	0.19499	-4.82382	1.40836e-06	0.000143294
ENSG00000153044	686.219	662.574	593.191	386.418	406.246	408.119	CENPH	523.795	-0.698572	0.145001	-4.81771	1.45216e-06	0.00014651
ENSG00000115255	55.7502	56.6721	54.886	135.585	112.791	114.273	REEP6	88.3263	1.11168	0.23206	4.7905	1.6637e-06	0.000166453
ENSG00000071462	546.844	464.572	496.085	981.055	892.344	710.943	WBSCR22	681.974	0.776513	0.162162	4.7885	1.68031e-06	0.000166726
ENSG00000135916	477.156	319.043	489.752	722.475	734.637	852.969	ITM2C	599.339	0.855448	0.179294	4.77119	1.83141e-06	0.000180229
ENSG00000137962	108.221	100.051	75.996	22.2747	43.9185	44.8931	ARHGAP29	65.8923	-1.37212	0.288575	-4.75481	1.98632e-06	0.000193884
ENSG00000154978	162.331	188.907	219.544	95.8781	96.8204	98.7648	VOPP1	143.708	-0.952318	0.200694	-4.74513	2.08369e-06	0.000201749
ENSG00000185808	236.938	314.845	312.428	139.459	158.706	167.329	PIGP	221.617	-0.885148	0.187032	-4.7326	2.21663e-06	0.000210744
ENSG00000137936	379.593	457.575	327.205	133.648	220.591	230.995	BCAR3	291.601	-0.99917	0.211036	-4.73459	2.19503e-06	0.000210744
ENSG00000127481	13.1177	11.8942	10.555	72.6349	37.9296	33.4658	UBR4	29.9329	1.98776	0.420118	4.73145	2.22926e-06	0.000210744
ENSG00000183828	102.482	152.525	135.104	280.855	221.589	252.218	NUDT14	190.795	0.954411	0.201973	4.72544	2.29617e-06	0.000215373
ENSG00000165480	608.333	565.322	707.185	383.512	357.337	393.427	SKA3	502.519	-0.721078	0.152677	-4.7229	2.32505e-06	0.000216392
ENSG00000161011	191.026	199.402	192.101	352.521	346.357	304.457	SQSTM1	264.311	0.781399	0.166083	4.70488	2.54015e-06	0.000234593
ENSG00000226532	751.808	824.894	901.397	415.472	544.989	521.576	ENSG00000226532	660.023	-0.737575	0.157212	-4.69159	2.71089e-06	0.00024845
ENSG00000236048	9.83827	9.09553	12.666	41.644	43.9185	32.6495	ENSG00000236048	24.9686	1.95949	0.41831	4.6843	2.80914e-06	0.000255504
ENSG00000084093	161.512	153.225	116.105	320.562	265.507	238.342	REST	209.209	0.90985	0.194849	4.66952	3.01901e-06	0.000272528
ENSG00000185551	86.9047	94.4536	101.328	190.788	173.678	168.961	NR2F2	136.019	0.928276	0.19889	4.66729	3.05192e-06	0.000273443
ENSG00000122406	8102.64	8582.68	8477.77	6080.99	5411.96	5379.83	RPL5	7005.98	-0.576597	0.123702	-4.66117	3.14412e-06	0.000277561
ENSG00000069275	465.678	363.121	405.312	858.06	633.824	654.623	NUCKS1	563.436	0.798069	0.171182	4.6621	3.12993e-06	0.000277561
ENSG00000114744	342.7	309.948	373.647	153.018	215.6	199.978	COMMD2	265.815	-0.843884	0.181456	-4.65062	3.30935e-06	0.000290015
ENSG00000260260	757.547	631.789	677.631	1109.86	1133.9	1019.48	ENSG00000260260	888.368	0.658008	0.141547	4.64868	3.34058e-06	0.000290631
ENSG00000247844	18.0368	22.389	10.555	80.3826	43.9185	52.2392	CCAT1	37.9202	1.69903	0.365978	4.64245	3.44309e-06	0.000297394
ENSG00000186193	1779.91	1637.19	2404.43	1308.4	1037.08	980.302	SAPCD2	1524.55	-0.804296	0.173722	-4.62979	3.66029e-06	0.000313896
ENSG00000131584	90.1842	98.6515	99.217	291.508	172.68	158.35	ACAP3	151.765	1.11365	0.241062	4.61977	3.84157e-06	0.000327106
ENSG00000225667	14.7574	19.5904	14.777	57.1395	41.9222	57.1367	LINC00505	34.2205	1.64047	0.35575	4.6113	4.00159e-06	0.000338331
ENSG00000255725	20.4964	13.9931	16.888	78.4457	39.9259	49.7905	ENSG00000255725	36.5899	1.71344	0.371939	4.60678	4.0896e-06	0.000342741
ENSG00000152784	1503.62	2046.49	1562.14	748.624	1133.9	1011.32	PRDM8	1334.35	-0.822538	0.178591	-4.6057	4.11083e-06	0.000342741
ENSG00000102189	62.3091	58.7711	67.552	131.711	128.761	119.987	EEA1	94.8486	1.02749	0.223264	4.6021	4.18243e-06	0.000346305
ENSG00000117318	318.924	298.053	310.317	559.773	561.957	436.687	ID3	414.285	0.748351	0.162802	4.59669	4.29248e-06	0.000352983
ENSG00000248333	33.6141	20.29	16.888	84.2565	66.8759	57.1367	CDK11B	46.5102	1.49958	0.326615	4.59129	4.40518e-06	0.000357355
ENSG00000172113	251.696	270.767	274.43	161.734	148.724	148.555	NME6	209.318	-0.793209	0.172737	-4.592	4.39017e-06	0.000357355
ENSG00000198134	14.7574	10.4948	6.333	75.5403	34.9352	30.2008	ENSG00000198134	28.7103	2.06358	0.451136	4.57419	4.78072e-06	0.000382649
ENSG00000158710	1228.96	1203.41	1319.37	2595.49	1932.41	1745.93	TAGLN2	1670.93	0.742987	0.162419	4.57451	4.77333e-06	0.000382649
ENSG00000183760	928.077	1044.59	635.411	388.355	531.015	512.598	ENSG00000183760	673.34	-0.872348	0.191413	-4.55741	5.17895e-06	0.000411778
ENSG00000128564	332.042	372.217	420.089	737.002	644.804	529.739	VGF	505.982	0.773438	0.169987	4.54998	5.36523e-06	0.000423782
ENSG00000103550	50.8311	34.2831	23.221	166.576	84.8426	71.829	KNOP1	71.9305	1.52163	0.335005	4.54211	5.56948e-06	0.00043218
ENSG00000101057	531.267	614.298	559.415	396.102	328.391	308.538	MYBL2	456.335	-0.725358	0.15971	-4.54173	5.57954e-06	0.00043218
ENSG00000096746	1785.65	2515.26	1893.57	777.678	1289.61	1274.96	HNRNPH3	1589.45	-0.891012	0.196146	-4.54259	5.55672e-06	0.00043218
ENSG00000147649	2290.68	2270.38	2303.1	4483.99	3259.95	3309.85	MTDH	2986.33	0.687407	0.151498	4.53739	5.69534e-06	0.000438322
ENSG00000168214	207.424	235.084	179.435	354.458	340.369	377.102	RBPJ	282.312	0.768232	0.169365	4.53595	5.73447e-06	0.000438523
ENSG00000101577	401.729	555.527	479.197	215.968	310.424	278.337	LPIN2	373.53	-0.836669	0.185135	-4.51923	6.20638e-06	0.000471606
ENSG00000135250	231.199	240.682	145.659	450.336	394.269	331.393	SRPK2	298.923	0.900462	0.199338	4.51726	6.2646e-06	0.000473037
ENSG00000217801	220.541	266.569	221.655	335.089	469.13	449.747	ENSG00000217801	327.122	0.816245	0.181443	4.49863	6.83937e-06	0.000513209
ENSG00000180573	54.1105	53.1739	52.775	97.815	125.767	113.457	HIST1H2AC	82.8497	1.07206	0.23855	4.49407	6.98755e-06	0.000521071
ENSG00000230457	53.2906	62.969	50.664	203.378	95.8222	110.192	PA2G4P4	96.0526	1.27741	0.284656	4.48754	7.20499e-06	0.00053397
ENSG00000115464	34.434	21.6893	18.999	92.9727	50.9056	72.6452	USP34	48.6076	1.48457	0.331214	4.4822	7.38787e-06	0.000544165
ENSG00000228253	22.956	37.7814	35.887	158.828	71.8667	58.7691	MT-ATP8	64.3481	1.59385	0.356492	4.47092	7.78841e-06	0.000566713
ENSG00000110063	692.778	651.38	791.625	429.03	416.228	485.662	DCPS	577.784	-0.67503	0.150971	-4.47125	7.7765e-06	0.000566713
ENSG00000088325	1215.03	1325.15	1228.6	865.808	854.415	768.08	TPX2	1042.85	-0.600491	0.134523	-4.46384	8.05036e-06	0.000582245
ENSG00000249784	18.0368	17.4914	12.666	69.7295	47.9111	39.1794	SCARNA22	34.169	1.64678	0.369341	4.45868	8.24647e-06	0.000592857
ENSG00000197746	3832.01	4556.16	3723.8	2473.46	2851.71	2602.17	PSAP	3339.88	-0.612592	0.137642	-4.45062	8.56233e-06	0.000611901
ENSG00000168569	222.181	198.003	219.544	485.201	313.419	351.799	TMEM223	298.358	0.849888	0.191098	4.44738	8.69238e-06	0.000617519
ENSG00000101972	46.7318	19.5904	23.221	105.563	68.8722	77.5426	STAG2	56.9201	1.46133	0.329493	4.4351	9.2031e-06	0.000649956
ENSG00000177674	822.316	735.338	827.512	528.782	496.08	523.209	AGTRAP	655.539	-0.62081	0.140204	-4.42791	9.51488e-06	0.000664161
ENSG00000117523	461.579	557.626	500.307	1213.49	801.513	723.187	PRRC2C	709.616	0.848054	0.191517	4.42809	9.50706e-06	0.000664161
ENSG00000197472	54.9303	60.8701	63.33	26.1486	19.963	22.0384	ZNF695	41.2134	-1.38596	0.314025	-4.41352	1.01705e-05	0.000705819
ENSG00000047410	142.655	121.04	97.106	326.373	226.58	186.102	TPR	183.309	1.0111	0.229357	4.4084	1.04139e-05	0.000718557
ENSG00000114573	192.666	174.214	158.325	258.58	315.415	352.615	ATP6V1A	241.969	0.809241	0.183922	4.39993	1.08288e-05	0.000742916
ENSG00000260081	25.4155	20.29	25.332	67.7926	56.8944	57.9529	ENSG00000260081	42.2796	1.38333	0.314713	4.39552	1.1051e-05	0.000753855
ENSG00000241362	102.482	116.843	120.327	58.1079	53.9	54.688	RPL36AP43	84.3912	-1.01925	0.231989	-4.3935	1.11539e-05	0.000756577
ENSG00000148841	485.355	518.445	491.863	223.715	326.394	327.312	ITPRIP	395.514	-0.769316	0.175427	-4.38539	1.1578e-05	0.000780929
ENSG00000182809	141.015	121.04	147.77	365.111	240.554	200.795	CRIP2	202.714	0.984821	0.225028	4.37643	1.20637e-05	0.000809145
ENSG00000198840	131.997	160.221	198.434	460.021	310.424	227.73	MT-ND3	248.138	1.04077	0.237958	4.37377	1.22122e-05	0.000814552
ENSG00000132646	3689.35	3654.3	4173.45	2450.22	2570.23	2754.8	PCNA	3215.39	-0.565445	0.129382	-4.37035	1.24045e-05	0.000822807
ENSG00000243859	1102.71	1274.07	1334.15	919.074	680.737	665.234	RPL5P17	995.996	-0.710789	0.162864	-4.36432	1.27517e-05	0.000836595
ENSG00000128311	122.978	141.331	137.215	208.22	260.517	236.709	TST	184.495	0.815436	0.186824	4.36474	1.27276e-05	0.000836595
ENSG00000132329	77.0665	67.8666	73.885	158.828	123.77	140.393	RAMP1	106.968	0.955359	0.219348	4.35545	1.32796e-05	0.000866496
ENSG00000083720	1498.7	1807.21	1560.03	897.767	1133.9	1082.33	OXCT1	1329.99	-0.645015	0.148225	-4.35159	1.35155e-05	0.000877117
ENSG00000157741	27.8751	21.6893	16.888	78.4457	53.9	53.8717	UBN2	42.1116	1.43438	0.329856	4.34851	1.37068e-05	0.000884753
ENSG00000251022	250.876	245.579	196.323	122.027	105.804	153.453	THAP9-AS1	179.01	-0.870633	0.200815	-4.33551	1.45424e-05	0.0009287
ENSG00000171466	85.265	85.358	54.886	184.977	154.713	128.966	ZNF562	115.694	1.00866	0.232601	4.33643	1.44817e-05	0.0009287
ENSG00000088367	499.292	535.237	620.634	400.945	280.48	283.235	EPB41L1	436.637	-0.773682	0.178703	-4.32942	1.49502e-05	0.000949691
ENSG00000134697	1734.82	1933.15	1764.8	1071.12	1188.79	1323.12	GNL2	1502.63	-0.600801	0.138818	-4.32796	1.50495e-05	0.00095097
ENSG00000213539	5.73899	7.69622	14.777	51.3287	35.9333	21.2222	YBX1P6	22.7827	2.09065	0.484599	4.31419	1.60187e-05	0.00100691
ENSG00000160201	3079.38	3314.27	3829.35	2253.62	2318.7	2280.57	U2AF1	2845.98	-0.575267	0.133455	-4.31057	1.62837e-05	0.00101824
ENSG00000156802	221.361	121.74	200.545	460.989	294.454	320.782	ATAD2	269.978	0.996233	0.231369	4.30583	1.66363e-05	0.0010349
ENSG00000100908	335.321	316.244	322.983	228.558	179.667	169.778	EMC9	258.758	-0.755679	0.175683	-4.30138	1.69735e-05	0.00105043
ENSG00000169871	186.107	188.207	213.211	409.661	273.493	337.106	TRIM56	267.964	0.806449	0.187628	4.29813	1.72244e-05	0.00105508
ENSG00000163683	35.2538	29.3855	21.11	50.3602	88.8352	88.97	SMIM14	52.3191	1.36304	0.317084	4.29867	1.71827e-05	0.00105508
ENSG00000168310	125.438	123.139	135.104	66.8241	68.8722	63.6666	IRF2	97.174	-0.937822	0.218282	-4.29638	1.73608e-05	0.00105804
ENSG00000177469	218.082	207.098	249.098	658.556	350.35	331.393	PTRF	335.763	0.997742	0.232533	4.29075	1.78067e-05	0.00107973
ENSG00000174197	37.7134	18.1911	23.221	80.3826	59.8889	68.564	MGA	47.9935	1.3861	0.323795	4.28078	1.86241e-05	0.00112274
ENSG00000102265	12238	11025.9	12885.5	22884.8	16548.3	17332	TIMP1	15485.8	0.651257	0.152169	4.27984	1.8703e-05	0.00112274
ENSG00000160325	44.2722	39.8804	23.221	92.0042	101.811	69.3802	CACFD1	61.7615	1.22027	0.286656	4.25693	2.07254e-05	0.00123623
ENSG00000146828	595.215	499.554	656.521	1030.45	939.257	814.606	SLC12A9	755.933	0.675975	0.158865	4.25503	2.09024e-05	0.00123623
ENSG00000104738	976.448	928.443	1218.05	668.241	674.748	660.337	MCM4	854.377	-0.633962	0.148958	-4.25596	2.08149e-05	0.00123623
ENSG00000106785	828.874	902.556	911.952	568.489	586.911	608.914	TRIM14	734.616	-0.581309	0.136719	-4.25185	2.12012e-05	0.00124775
ENSG00000197261	207.424	242.781	198.434	115.247	129.759	130.598	C6orf141	170.707	-0.797523	0.188227	-4.23702	2.26505e-05	0.00130116
ENSG00000164744	85.265	105.648	82.329	18.4008	42.9204	49.7905	SUN3	64.059	-1.30099	0.306926	-4.23879	2.24732e-05	0.00130116
ENSG00000153982	8.19856	9.09553	8.444	40.6755	25.9519	31.8333	GDPD1	20.6998	1.92884	0.455101	4.23826	2.2526e-05	0.00130116
ENSG00000126773	364.016	379.214	293.429	171.418	186.654	243.239	PCNXL4	272.995	-0.793459	0.187265	-4.23709	2.26438e-05	0.00130116
ENSG00000116717	5564.36	7963.48	4810.97	1037.23	2149.01	2469.94	GADD45A	3999.17	-1.69712	0.400508	-4.23741	2.2611e-05	0.00130116
ENSG00000243225	86.0849	111.945	78.107	193.693	164.694	165.696	ENSG00000243225	133.37	0.895747	0.21171	4.231	2.32651e-05	0.00132433
ENSG00000106004	60.6693	59.4708	52.775	121.058	110.794	111.825	HOXA5	86.0987	0.973405	0.23007	4.23091	2.32744e-05	0.00132433
ENSG00000162924	8.19856	9.79518	18.999	39.7071	35.9333	37.547	REL	25.03	1.76491	0.417568	4.22664	2.37202e-05	0.00134332
ENSG00000149243	141.015	176.313	149.881	226.621	294.454	297.111	KLHL35	214.232	0.80244	0.190116	4.2208	2.43437e-05	0.00136575
ENSG00000136807	116.42	139.931	94.995	176.261	224.583	275.072	CDK9	171.21	0.920028	0.217926	4.22175	2.42412e-05	0.00136575
ENSG00000102878	45.0921	40.58	31.665	112.342	80.85	76.7264	HSF4	64.5426	1.16199	0.275636	4.21566	2.49047e-05	0.00138429
ENSG00000075336	744.429	666.072	683.964	401.913	482.106	473.418	TIMM21	575.317	-0.626187	0.148507	-4.21656	2.48061e-05	0.00138429
ENSG00000127561	74.6069	91.6549	71.774	138.491	152.717	159.166	SYNGR3	114.735	0.900712	0.213755	4.21376	2.51149e-05	0.00138954
ENSG00000240376	394.351	257.473	316.65	786.394	573.935	444.034	ENSG00000240376	462.139	0.896855	0.213614	4.19848	2.68716e-05	0.00145325
ENSG00000177479	746.069	882.266	724.073	478.422	532.013	522.392	ARIH2	647.539	-0.622135	0.148095	-4.2009	2.65855e-05	0.00145325
ENSG00000167522	1183.05	1299.26	688.186	2181.95	1991.31	1588.4	ANKRD11	1488.69	0.854482	0.203509	4.19874	2.68405e-05	0.00145325
ENSG00000167107	51.6509	53.8735	63.33	146.238	98.8167	100.397	ACSF2	85.7178	1.05462	0.251094	4.20009	2.6681e-05	0.00145325
ENSG00000141380	179.548	235.784	149.881	90.0673	112.791	102.846	SS18	145.153	-0.908261	0.216312	-4.19885	2.68278e-05	0.00145325
ENSG00000108424	1501.16	1620.4	1614.91	982.024	1061.03	1159.87	KPNB1	1323.23	-0.56336	0.134326	-4.19398	2.74102e-05	0.00147573
ENSG00000266658	654.245	607.301	624.856	1027.54	981.18	849.704	RNA28S5	790.805	0.598806	0.142822	4.19268	2.7568e-05	0.0014776
ENSG00000255875	31.1545	25.8873	10.555	90.0673	64.8796	47.3418	ENSG00000255875	44.9809	1.47323	0.351666	4.18928	2.79846e-05	0.00149326
ENSG00000134046	1729.9	1951.34	1916.79	1093.4	1216.74	1394.95	MBD2	1550.52	-0.594365	0.142568	-4.16898	3.05962e-05	0.00162539
ENSG00000106333	230.38	231.586	208.989	558.804	346.357	323.23	PCOLCE	316.558	0.865944	0.208239	4.15841	3.20465e-05	0.00169494
ENSG00000173253	409.928	465.971	426.422	240.179	294.454	285.683	DMRT2	353.773	-0.668278	0.161048	-4.14957	3.33107e-05	0.00174641
ENSG00000131437	47.5516	58.7711	48.553	106.531	102.809	103.662	KIF3A	77.9797	0.999146	0.240733	4.15043	3.31846e-05	0.00174641
ENSG00000103024	568.98	459.674	519.306	944.254	803.509	710.127	NME3	667.642	0.667483	0.160993	4.14605	3.38264e-05	0.00176574
ENSG00000168071	285.31	221.791	274.43	496.823	397.263	392.611	CCDC88B	344.704	0.725382	0.175147	4.14155	3.44967e-05	0.00179293
ENSG00000106462	1004.32	1162.83	949.95	591.732	685.728	744.409	EZH2	856.495	-0.627286	0.151574	-4.13848	3.49609e-05	0.00180923
ENSG00000108830	6.55885	8.39587	14.777	34.8648	26.95	36.7307	RND2	21.3795	1.87036	0.452685	4.1317	3.60085e-05	0.00185544
ENSG00000164237	387.792	423.292	428.533	735.065	608.87	584.427	CMBL	527.996	0.6396	0.154886	4.12949	3.63569e-05	0.00186539
ENSG00000184182	195.126	197.303	183.657	114.279	112.791	111.825	UBE2F	152.497	-0.771266	0.186858	-4.12754	3.66659e-05	0.00187324
ENSG00000136156	1739.73	1893.27	1551.58	789.299	1071.01	1282.31	ITM2B	1387.87	-0.723354	0.175429	-4.12335	3.734e-05	0.00187575
ENSG00000105810	221.361	186.808	196.323	84.2565	124.769	124.884	CDK6	156.4	-0.855825	0.207454	-4.12537	3.70135e-05	0.00187575
ENSG00000076344	136.916	118.942	154.103	247.927	223.585	217.936	RGS11	183.235	0.770416	0.186763	4.12511	3.70557e-05	0.00187575
ENSG00000066933	54.1105	55.2728	31.665	110.405	101.811	94.6836	MYO9A	74.658	1.05537	0.255919	4.12383	3.72627e-05	0.00187575
ENSG00000103037	443.542	514.947	489.752	245.022	332.383	318.333	SETD6	390.663	-0.692171	0.168099	-4.11764	3.82777e-05	0.00191484
ENSG00000145220	1800.4	1818.41	1840.79	1196.05	1356.48	1230.89	LYAR	1540.5	-0.528966	0.128579	-4.11392	3.88993e-05	0.00193786
ENSG00000171295	20.4964	12.5938	18.999	61.0133	38.9278	45.7093	ZNF440	32.9566	1.51556	0.368602	4.11164	3.92858e-05	0.00194903
ENSG00000187678	4897	5370.56	3694.25	2696.21	3142.17	3087.83	SPRY4	3814.67	-0.646968	0.157444	-4.10919	3.97056e-05	0.00196175
ENSG00000179295	409.928	378.514	316.65	614.975	560.959	557.491	PTPN11	473.086	0.637132	0.155568	4.09552	4.21224e-05	0.00206421
ENSG00000146918	600.954	572.319	553.082	292.477	360.331	422.811	NCAPG2	466.996	-0.682745	0.166706	-4.09551	4.21233e-05	0.00206421
ENSG00000164032	9957.15	10741.1	10650	6042.25	6910.18	8078.31	H2AFZ	8729.83	-0.575703	0.140716	-4.09124	4.29075e-05	0.0020941
ENSG00000164134	87.7246	60.8701	86.551	179.166	111.793	172.226	NAA15	116.388	0.999685	0.244429	4.08989	4.31585e-05	0.00209782
ENSG00000127328	1049.42	990.013	973.171	616.912	632.826	755.837	RAB3IP	836.362	-0.587145	0.143718	-4.08541	4.39994e-05	0.00213007
ENSG00000145734	36.0737	34.2831	40.109	154.954	74.8611	56.3204	BDP1	66.1003	1.38443	0.339316	4.08007	4.50217e-05	0.00217081
ENSG00000184634	113.96	165.818	126.66	69.7295	78.8537	64.4828	MED12	103.251	-0.944893	0.23202	-4.07246	4.6519e-05	0.00223403
ENSG00000204054	163.151	188.907	168.88	323.467	248.539	296.294	LINC00963	231.54	0.732872	0.180372	4.06312	4.84207e-05	0.00228348
ENSG00000152795	4592.83	4979.45	4344.44	2755.28	3174.11	3494.32	HNRNPDL	3890.07	-0.562943	0.138502	-4.06452	4.81309e-05	0.00228348
ENSG00000123200	145.115	184.709	135.104	424.188	259.519	223.649	ZC3H13	228.714	0.950011	0.233835	4.06274	4.84997e-05	0.00228348
ENSG00000115758	6874.49	6895.11	6687.65	4577.94	4859.98	5111.28	ODC1	5834.41	-0.49177	0.121037	-4.06297	4.84531e-05	0.00228348
ENSG00000033627	321.384	392.507	341.982	715.696	510.054	516.679	ATP6V0A1	466.383	0.71927	0.176895	4.06609	4.78076e-05	0.00228348
ENSG00000271204	10.6581	6.2969	8.444	40.6755	25.9519	27.7521	ENSG00000271204	19.9631	1.90345	0.468723	4.06092	4.88797e-05	0.00229238
ENSG00000185262	1971.75	1856.19	1232.82	991.708	1080	1054.58	UBALD2	1364.51	-0.699614	0.172334	-4.05965	4.91461e-05	0.00229591
ENSG00000225648	494.373	426.09	392.646	261.486	280.48	295.478	SBDSP1	358.426	-0.65525	0.161587	-4.0551	5.01122e-05	0.00233196
ENSG00000170759	739.51	711.55	667.076	1040.13	995.154	1057.84	KIF5B	868.544	0.542977	0.133994	4.05225	5.07265e-05	0.00234658
ENSG00000113810	356.637	403.002	259.653	574.3	547.983	550.961	SMC4	448.756	0.695677	0.171694	4.05184	5.08171e-05	0.00234658
ENSG00000005700	44.2722	37.0818	40.109	75.5403	88.8352	89.7862	IBTK	62.6041	1.06713	0.26348	4.05014	5.11874e-05	0.00235462
ENSG00000158373	63.1289	53.1739	71.774	126.869	124.769	103.662	HIST1H2BD	90.5627	0.946254	0.234472	4.03569	5.44427e-05	0.0024948
ENSG00000168264	873.966	1007.5	762.071	459.053	622.844	585.243	IRF2BP2	718.447	-0.670041	0.166386	-4.02702	5.64881e-05	0.00256892
ENSG00000075945	26.2354	28.6859	23.221	62.9502	54.8982	68.564	KIFAP3	44.0924	1.22958	0.30527	4.02784	5.62911e-05	0.00256892
ENSG00000167779	802.639	737.437	770.515	1219.3	1079	1079.88	IGFBP6	948.128	0.548093	0.136338	4.02012	5.81695e-05	0.00263541
ENSG00000244052	197.585	214.095	192.101	140.427	111.793	92.2349	RPL5P24	158.039	-0.818861	0.203946	-4.01508	5.94257e-05	0.0026822
ENSG00000111247	356.637	367.319	265.986	171.418	214.602	213.038	RAD51AP1	264.834	-0.738839	0.184067	-4.01396	5.97074e-05	0.00268482
ENSG00000143633	257.435	265.869	234.321	157.86	161.7	151.004	C1orf131	204.698	-0.696199	0.173636	-4.00954	6.08383e-05	0.00272546
ENSG00000140650	10.6581	7.69622	14.777	73.6034	30.9426	19.5897	PMM2	26.2112	1.98331	0.496132	3.99755	6.40011e-05	0.0028565
ENSG00000198826	504.211	584.912	607.968	336.057	387.281	380.367	ARHGAP11A	466.8	-0.616052	0.154156	-3.99629	6.43433e-05	0.00286056
ENSG00000149927	5.73899	2.09897	6.333	38.7386	17.9667	15.5085	DOC2A	14.3975	2.46713	0.617635	3.99448	6.48365e-05	0.00286056
ENSG00000138668	5064.25	5118.68	4844.74	3057.44	3559.4	3793.88	HNRNPD	4239.73	-0.529744	0.132644	-3.99372	6.50452e-05	0.00286056
ENSG00000136824	49.1914	25.8873	44.331	100.72	67.8741	96.3161	SMC2	64.0534	1.1817	0.295806	3.99483	6.47408e-05	0.00286056
ENSG00000196611	122.978	112.645	94.995	29.054	63.8815	62.0341	MMP1	80.9313	-1.10311	0.276654	-3.98734	6.68184e-05	0.00292781
ENSG00000113648	2175.08	2395.62	2480.42	1260.94	1701.84	1675.74	H2AFY	1948.27	-0.603157	0.151362	-3.98487	6.75168e-05	0.00294766
ENSG00000116922	543.565	601.704	542.527	318.625	371.311	407.303	C1orf109	464.172	-0.622589	0.156468	-3.97901	6.92024e-05	0.00301031
ENSG00000237886	20.4964	25.8873	27.443	53.2656	58.8907	60.4016	ENSG00000237886	41.0641	1.25001	0.314886	3.96974	7.19522e-05	0.00311862
ENSG00000105821	464.858	434.486	407.423	753.466	627.835	615.444	DNAJC2	550.585	0.60634	0.152822	3.96761	7.25961e-05	0.00312398
ENSG00000049860	732.951	716.448	787.403	459.053	529.019	518.311	HEXB	623.864	-0.566847	0.142867	-3.96766	7.25827e-05	0.00312398
ENSG00000109861	3425.36	3341.56	3533.81	2494.77	2329.68	2527.89	CTSC	2942.18	-0.485833	0.122501	-3.96594	7.31074e-05	0.00313474
ENSG00000173706	122.159	122.44	126.66	67.7926	73.863	61.2179	HEG1	95.6886	-0.871854	0.220353	-3.95662	7.60191e-05	0.00324799
ENSG00000010818	227.92	265.869	147.77	94.9096	129.759	126.517	HIVEP2	165.457	-0.893214	0.22629	-3.94722	7.90639e-05	0.0033661
ENSG00000244398	3415.52	4398.74	3487.37	2531.57	2762.87	2029.17	ENSG00000244398	3104.21	-0.627033	0.15909	-3.94137	8.10177e-05	0.0034371
ENSG00000205250	1494.6	1835.9	1638.14	1006.24	1212.75	1137.02	E2F4	1387.44	-0.566636	0.143851	-3.93903	8.18104e-05	0.0034585
ENSG00000267427	1023.18	1220.2	1319.37	663.399	840.441	817.054	ENSG00000267427	980.608	-0.614934	0.15619	-3.93708	8.24785e-05	0.00347451
ENSG00000088812	431.244	471.568	413.756	281.823	290.461	297.927	ATRN	364.463	-0.602103	0.153004	-3.93521	8.31253e-05	0.00348952
ENSG00000269893	1050.24	1076.77	1070.28	742.813	729.646	767.264	SNHG8	906.168	-0.513124	0.130443	-3.93369	8.36511e-05	0.00349936
ENSG00000131153	888.724	773.12	1032.28	634.345	553.972	574.632	GINS2	742.845	-0.605421	0.153989	-3.93157	8.43918e-05	0.00351808
ENSG00000121211	260.714	286.159	251.209	163.671	159.704	177.124	MND1	216.43	-0.678277	0.172585	-3.93011	8.49069e-05	0.00352731
ENSG00000122958	288.589	281.961	297.651	122.995	174.676	206.508	VPS26A	228.73	-0.778451	0.198135	-3.9289	8.53371e-05	0.00353295
ENSG00000234297	40.1729	18.1911	18.999	122.995	65.8778	41.6281	ENSG00000234297	51.3107	1.53626	0.392613	3.91291	9.11901e-05	0.00373662
ENSG00000167513	1206.83	1318.85	1245.49	942.317	872.382	760.734	CDT1	1057.77	-0.551372	0.140865	-3.91418	9.07134e-05	0.00373662
ENSG00000103356	336.961	279.163	325.094	214.999	189.648	184.47	EARS2	255.056	-0.672624	0.171898	-3.91291	9.11894e-05	0.00373662
ENSG00000100439	115.6	131.535	97.106	240.179	207.615	168.145	ABHD4	160.03	0.813698	0.208171	3.9088	9.27572e-05	0.0037879
ENSG00000113643	238.578	192.405	211.1	368.985	307.43	345.269	RARS	277.295	0.670324	0.17177	3.90244	9.5226e-05	0.00387554
ENSG00000189060	813.297	1115.25	567.859	414.503	556.967	452.196	H1F0	653.346	-0.81872	0.209878	-3.90093	9.58221e-05	0.00388662
ENSG00000121152	500.932	557.626	631.189	388.355	374.306	342.82	NCAPH	465.871	-0.605518	0.155276	-3.89962	9.63428e-05	0.00389458
ENSG00000115525	17.217	16.0921	14.777	35.8332	46.913	48.1581	ST3GAL5	29.8317	1.42841	0.366813	3.89411	9.85599e-05	0.00397084
ENSG00000187514	3239.25	3033.01	3253.05	6212.7	4523.61	4053.44	PTMA	4052.51	0.634924	0.163306	3.88794	0.000101097	0.00405942
ENSG00000007255	17.217	25.8873	16.888	52.2971	58.8907	44.8931	TRAPPC6A	36.0122	1.33096	0.34251	3.88591	0.000101949	0.00407998
ENSG00000164305	677.201	720.646	548.86	333.152	460.146	437.504	CASP3	529.585	-0.668243	0.172043	-3.88417	0.000102681	0.00409563
ENSG00000065361	30.3347	33.5835	50.664	95.8781	56.8944	91.4187	ERBB3	59.7956	1.15991	0.299167	3.87712	0.000105701	0.00420214
ENSG00000196233	11.478	6.99656	23.221	32.9278	37.9296	44.0769	LCOR	26.105	1.65242	0.426737	3.87221	0.000107851	0.00427346
ENSG00000186432	204.144	173.515	189.99	368.017	265.507	295.478	KPNA4	249.442	0.7121	0.184021	3.86967	0.000108985	0.00429007
ENSG00000162290	326.303	426.79	329.316	154.954	243.548	235.893	DCP1A	286.134	-0.775864	0.200471	-3.8702	0.000108745	0.00429007
ENSG00000149809	498.472	449.879	443.31	855.155	661.772	635.033	TM7SF2	590.604	0.625635	0.161916	3.86395	0.00011157	0.00437749
ENSG00000126261	395.99	421.193	365.203	242.116	259.519	275.072	UBA2	326.516	-0.611895	0.158559	-3.8591	0.000113804	0.00445058
ENSG00000214655	18.0368	16.0921	12.666	66.8241	34.9352	35.9145	ZSWIM8	30.7448	1.51197	0.392168	3.85541	0.000115537	0.00450367
ENSG00000253948	49.1914	44.0783	42.22	80.3826	94.8241	93.8674	ENSG00000253948	67.4273	0.97831	0.254092	3.85021	0.000118015	0.00455228
ENSG00000214259	7.3787	0.699656	2.111	32.9278	23.9556	10.6111	ENSG00000214259	12.9473	2.66201	0.691499	3.84962	0.0001183	0.00455228
ENSG00000198563	26.2354	30.7849	23.221	99.7519	48.9093	53.8717	DDX39B	47.129	1.3043	0.338672	3.85122	0.000117532	0.00455228
ENSG00000105298	232.019	279.163	295.54	164.639	155.711	176.307	CACTIN	217.23	-0.689438	0.179079	-3.84992	0.000118157	0.00455228
ENSG00000085224	43.4524	25.8873	18.999	83.288	61.8852	68.564	ATRX	50.346	1.21075	0.314604	3.84849	0.00011885	0.00455882
ENSG00000141524	408.288	450.578	426.422	814.479	595.894	595.854	TMC6	548.586	0.641214	0.166702	3.84647	0.000119833	0.0045819
ENSG00000100442	63.1289	38.4811	23.221	116.216	90.8315	82.4401	FKBP3	69.0531	1.14231	0.297614	3.83824	0.00012392	0.00472311
ENSG00000116209	770.665	799.007	800.069	1137.95	1027.09	1297.82	TMEM59	972.1	0.54846	0.142957	3.83653	0.000124786	0.00474106
ENSG00000145365	509.95	517.745	434.866	228.558	337.374	341.188	TIFA	394.947	-0.693964	0.181463	-3.82428	0.000131152	0.00496724
ENSG00000118655	182.828	218.293	213.211	111.374	130.757	128.149	DCLRE1B	164.102	-0.726177	0.190051	-3.82096	0.000132935	0.00501891
ENSG00000246451	9.01842	8.39587	18.999	61.0133	30.9426	22.8547	ENSG00000246451	25.204	1.79257	0.46964	3.81691	0.000135136	0.0050572
ENSG00000115129	200.865	174.914	189.99	374.796	286.469	265.277	TP53I3	248.718	0.712152	0.186552	3.81744	0.000134845	0.0050572
ENSG00000026508	935.456	945.235	994.281	535.561	701.698	688.905	CD44	800.189	-0.575937	0.150897	-3.81677	0.000135212	0.0050572
ENSG00000164086	672.282	648.581	607.968	360.269	466.135	453.828	DUSP7	534.844	-0.593806	0.155637	-3.81534	0.000135996	0.00507072
ENSG00000121281	82.8055	83.9587	80.218	192.725	169.685	106.927	ADCY7	119.387	0.918083	0.241113	3.80768	0.000140275	0.00521407
ENSG00000235559	1078.93	1246.09	1118.83	925.853	656.782	609.73	ENSG00000235559	939.369	-0.65307	0.171585	-3.80611	0.000141171	0.00523117
ENSG00000224861	16.3971	9.09553	2.111	98.7835	77.8556	32.6495	YBX1P1	39.482	2.82872	0.743958	3.80226	0.000143381	0.0052967
ENSG00000023287	44.2722	27.9862	27.443	60.0448	67.8741	102.03	RB1CC1	54.9417	1.1838	0.311637	3.79864	0.000145494	0.00535829
ENSG00000060762	349.259	323.941	371.536	466.8	532.013	565.653	MPC1	434.867	0.590003	0.155364	3.79755	0.000146134	0.0053654
ENSG00000123636	27.8751	27.2866	37.998	94.9096	49.9074	63.6666	BAZ2B	50.2739	1.2093	0.318812	3.79313	0.000148758	0.00544509
ENSG00000165434	50.0112	44.0783	65.441	106.531	92.8278	97.1323	PGM2L1	76.0036	0.943808	0.248891	3.79205	0.000149408	0.00545226
ENSG00000146414	4.91914	8.39587	6.333	36.8017	19.963	22.0384	SHPRH	16.4085	1.9796	0.522272	3.79037	0.000150425	0.00546055
ENSG00000003509	322.203	338.633	314.539	189.819	228.576	214.671	NDUFAF7	268.074	-0.626947	0.165414	-3.79017	0.000150545	0.00546055
ENSG00000272579	42.6325	27.2866	25.332	70.698	66.8759	74.2777	ENSG00000272579	51.1838	1.11828	0.295267	3.78734	0.000152269	0.00548368
ENSG00000225383	211.523	365.22	173.102	153.986	134.75	105.295	SFTA1P	190.646	-0.949501	0.250735	-3.78688	0.000152553	0.00548368
ENSG00000130517	283.67	309.948	257.542	517.16	419.222	398.324	PGPEP1	364.311	0.638724	0.168609	3.78819	0.000151751	0.00548368
ENSG00000166326	213.163	250.477	227.988	122.027	155.711	146.923	TRIM44	186.048	-0.705428	0.186439	-3.78369	0.000154519	0.00553779
ENSG00000111321	1608.56	1684.77	1693.02	1090.49	1272.64	1167.22	LTBR	1419.45	-0.497787	0.131626	-3.78182	0.000155683	0.00556289
ENSG00000068489	109.041	104.948	107.661	287.634	157.707	159.983	PRR11	154.496	0.911431	0.241207	3.77864	0.00015769	0.00561789
ENSG00000187257	195.126	216.194	211.1	390.292	341.367	271.807	RSBN1L	270.981	0.688479	0.182321	3.77619	0.000159244	0.00565645
ENSG00000184160	36.8935	39.8804	44.331	88.1303	70.8685	80.8076	ADRA2C	60.1519	1.00695	0.267097	3.76999	0.000163251	0.00578169
ENSG00000153317	417.307	486.961	405.312	272.139	257.522	322.414	ASAP1	360.276	-0.6238	0.165643	-3.76594	0.000165922	0.00585902
ENSG00000170561	281.211	314.146	274.43	156.891	183.659	207.324	IRX2	236.277	-0.670014	0.177994	-3.76426	0.000167046	0.00588138
ENSG00000198624	110.681	126.638	113.994	293.445	186.654	163.248	CCDC69	165.776	0.866566	0.230328	3.76231	0.000168349	0.00590993
ENSG00000189050	415.667	389.708	287.096	165.608	233.567	254.666	RNFT1	291.052	-0.751165	0.200021	-3.75543	0.000173046	0.0060368
ENSG00000125510	5.73899	19.5904	18.999	44.5494	34.9352	46.5256	OPRL1	28.3898	1.56124	0.415796	3.75481	0.000173471	0.0060368
ENSG00000117152	2121.79	2259.19	2231.33	1705.47	1553.12	1245.58	RGS4	1852.74	-0.554268	0.147559	-3.75624	0.000172485	0.0060368
ENSG00000091039	54.1105	43.3787	31.665	139.459	71.8667	79.9913	OSBPL8	70.0785	1.12983	0.300967	3.75401	0.000174029	0.00603871
ENSG00000171241	647.686	690.56	555.193	437.746	429.204	425.26	SHCBP1	530.942	-0.558913	0.148939	-3.75263	0.000174988	0.00605448
ENSG00000143228	299.247	322.541	270.208	117.184	190.646	210.589	NUF2	235.069	-0.786626	0.209792	-3.74955	0.000177149	0.00611164
ENSG00000163328	11.478	9.79518	16.888	32.9278	37.9296	33.4658	GPR155	23.7474	1.54301	0.411825	3.74676	0.000179135	0.00616244
ENSG00000259585	5.73899	3.49828	8.444	40.6755	26.95	9.79486	ENSG00000259585	15.8503	2.24947	0.602054	3.73633	0.000186724	0.00635072
ENSG00000158528	79.526	65.7677	46.442	118.153	129.759	117.538	PPP1R9A	92.8643	0.882629	0.236119	3.73808	0.000185434	0.00635072
ENSG00000089280	4951.93	5597.95	4927.07	3196.9	3740.06	3935.9	FUS	4391.64	-0.509741	0.136377	-3.73775	0.000185678	0.00635072
ENSG00000067248	139.376	146.228	141.437	305.067	209.611	207.324	DHX29	191.507	0.755152	0.202107	3.7364	0.000186671	0.00635072
ENSG00000186318	33.6141	32.1842	37.998	82.3195	62.8833	67.7478	BACE1	52.7912	1.05932	0.283726	3.73361	0.000188755	0.00640168
ENSG00000273319	21.3163	17.4914	16.888	75.5403	47.9111	30.2008	ENSG00000273319	34.8913	1.44109	0.386667	3.72694	0.000193819	0.00655489
ENSG00000167578	55.7502	41.9794	61.219	108.468	92.8278	94.6836	RAB4B	75.8213	0.932	0.250417	3.72179	0.000197813	0.00667117
ENSG00000188938	843.632	971.822	941.506	593.669	605.876	698.7	FAM120AOS	775.867	-0.536737	0.144393	-3.71719	0.000201453	0.00677492
ENSG00000054118	455.02	461.073	377.869	727.317	639.813	585.243	THRAP3	541.056	0.583261	0.156941	3.71644	0.000202048	0.00677596
ENSG00000268885	150.853	228.787	183.657	92.0042	120.776	111.008	ENSG00000268885	147.848	-0.803101	0.216184	-3.71489	0.000203296	0.0067988
ENSG00000092853	160.692	160.921	118.216	454.21	250.535	181.205	CLSPN	220.963	0.993723	0.267654	3.71272	0.000205045	0.00683825
ENSG00000132635	405.009	396.005	375.758	731.191	522.032	558.307	PCED1A	498.05	0.618997	0.166796	3.7111	0.000206359	0.00686302
ENSG00000166816	11.478	6.99656	8.444	28.0855	31.9407	27.7521	LDHD	19.1161	1.69919	0.458115	3.70909	0.000208003	0.0068714
ENSG00000131459	1340.46	1388.12	1148.38	2143.21	1895.48	1654.51	GFPT2	1595.03	0.550555	0.14845	3.7087	0.000208328	0.0068714
ENSG00000124313	54.9303	51.7745	23.221	112.342	89.8333	82.4401	IQSEC2	69.0902	1.0471	0.282312	3.709	0.000208077	0.0068714
ENSG00000173960	395.171	367.319	365.203	246.959	236.561	268.542	UBXN2A	313.292	-0.585345	0.158014	-3.70439	0.000211901	0.00697008
ENSG00000126524	1293.73	1224.4	1038.61	643.061	816.485	895.413	SBDS	985.284	-0.597665	0.161375	-3.70357	0.000212588	0.00697359
ENSG00000183354	19.6765	23.0886	8.444	47.4548	37.9296	57.9529	KIAA2026	32.4244	1.37312	0.371164	3.69949	0.000216035	0.00706734
ENSG00000111231	868.227	829.092	806.402	470.674	613.861	608.914	GPN3	699.528	-0.565047	0.152799	-3.69799	0.000217315	0.00708989
ENSG00000271869	94.2834	83.2591	52.775	161.734	120.776	151.82	ENSG00000271869	110.775	0.868049	0.235393	3.68767	0.00022632	0.00736369
ENSG00000197013	9.83827	10.4948	8.444	33.8963	24.9537	32.6495	ZNF429	20.0461	1.63747	0.444221	3.68616	0.000227667	0.00738749
ENSG00000143398	995.305	1251.68	901.397	641.124	739.628	725.636	PIP5K1A	875.796	-0.584792	0.158717	-3.6845	0.000229153	0.00741566
ENSG00000203875	2168.52	2576.83	2115.22	1583.44	1747.76	1428.42	SNHG5	1936.7	-0.529424	0.143737	-3.68327	0.000230262	0.00743151
ENSG00000204356	1670.87	1564.43	1747.91	1232.86	1211.75	1126.41	NELFE	1425.7	-0.479287	0.13016	-3.68231	0.000231132	0.00743958
ENSG00000235183	4.09928	2.79862	8.444	30.0224	24.9537	10.6111	ENSG00000235183	13.4882	2.29134	0.622654	3.67996	0.000233272	0.00748842
ENSG00000105327	710.815	761.925	534.083	357.364	470.128	461.991	BBC3	549.384	-0.646368	0.175756	-3.67764	0.000235401	0.00751656
ENSG00000005810	122.159	137.832	105.55	290.54	169.685	195.897	MYCBP2	170.277	0.826148	0.224632	3.67778	0.000235269	0.00751656
ENSG00000145386	864.948	829.792	888.731	491.98	587.909	666.05	CCNA2	721.568	-0.562762	0.153052	-3.67693	0.000236056	0.00751747
ENSG00000009335	1399.49	1688.97	1509.36	860.966	1205.76	1013.77	UBE3C	1279.72	-0.578537	0.15739	-3.67581	0.000237094	0.00753057
ENSG00000103227	60.6693	53.1739	59.108	122.027	98.8167	96.3161	LMF1	81.6851	0.880267	0.239721	3.67205	0.000240608	0.007622
ENSG00000188242	320.564	408.599	373.647	184.008	267.504	238.342	ENSG00000188242	298.777	-0.676464	0.184494	-3.6666	0.000245797	0.00774551
ENSG00000165304	523.068	596.107	443.31	297.319	361.33	367.307	MELK	431.407	-0.615387	0.167835	-3.66661	0.000245789	0.00774551
ENSG00000006757	100.022	96.5525	101.328	142.364	183.659	172.226	PNPLA4	132.692	0.74621	0.203554	3.66591	0.00024646	0.00774607
ENSG00000109911	120.519	69.9656	92.884	51.3287	40.9241	48.9743	ELP4	70.7659	-1.00108	0.273214	-3.66411	0.0002482	0.0077804
ENSG00000196810	136.096	158.822	149.881	81.3511	100.813	78.3589	CTBP1-AS2	117.554	-0.774762	0.211545	-3.6624	0.000249863	0.00781213
ENSG00000132254	114.78	72.7642	94.995	209.189	178.669	129.782	ARFIP2	133.363	0.875511	0.239401	3.65709	0.000255094	0.00795496
ENSG00000105486	413.207	364.521	453.865	329.278	214.602	186.102	LIG1	326.929	-0.750996	0.205707	-3.65081	0.000261415	0.00813094
ENSG00000179218	1875.83	1902.36	1699.35	1356.82	1361.47	1007.24	CALR	1533.85	-0.558267	0.152956	-3.64987	0.000262376	0.00813977
ENSG00000149531	68.048	48.2763	59.108	130.743	112.791	88.1537	FRG1B	84.5199	0.921648	0.252595	3.64871	0.000263557	0.00815375
ENSG00000138134	315.645	351.927	346.204	212.094	199.63	248.953	STAMBPL1	279.075	-0.613649	0.16821	-3.6481	0.000264185	0.00815375
ENSG00000013364	91.004	128.037	84.44	206.283	168.687	162.431	MVP	140.147	0.795642	0.218203	3.64634	0.000266005	0.00818885
ENSG00000135090	91.8239	92.3546	59.108	182.071	139.741	128.966	TAOK3	115.677	0.845494	0.232378	3.63844	0.000274295	0.0084124
ENSG00000106615	1589.7	1754.04	1720.46	925.853	1156.85	1333.73	RHEB	1413.44	-0.566905	0.155825	-3.63809	0.000274668	0.0084124
ENSG00000162241	13.9376	17.4914	4.222	40.6755	38.9278	33.4658	SLC25A45	24.7867	1.50492	0.414065	3.6345	0.000278524	0.00850427
ENSG00000136938	6064.47	6556.48	5568.82	3617.22	4491.67	4607.66	ANP32B	5151.05	-0.516953	0.142255	-3.63398	0.000279084	0.00850427
ENSG00000100201	102.482	86.0577	130.882	186.914	176.672	162.431	DDX17	140.907	0.757111	0.208659	3.62845	0.000285123	0.00866631
ENSG00000089006	1612.66	1776.43	1735.24	1182.5	1230.72	1290.47	SNX5	1471.34	-0.467821	0.129024	-3.62584	0.000288019	0.00873222
ENSG00000164885	486.175	461.073	601.635	914.231	711.68	708.495	CDK5	647.215	0.601454	0.166065	3.6218	0.00029256	0.00883067
ENSG00000111364	255.795	232.286	225.877	470.674	321.404	345.269	DDX55	308.551	0.666806	0.18415	3.62099	0.000293473	0.00883067
ENSG00000106628	2935.08	2853.9	2953.29	2338.84	2020.25	1660.23	POLD2	2460.27	-0.5386	0.148738	-3.62113	0.000293314	0.00883067
ENSG00000264247	105.761	125.238	109.772	46.4863	65.8778	73.4614	LINC00909	87.7662	-0.875762	0.242011	-3.61869	0.000296099	0.00888742
ENSG00000138085	395.171	316.244	335.649	475.516	559.961	528.922	ATRAID	435.244	0.576906	0.159715	3.61209	0.000303738	0.00907135
ENSG00000099958	151.673	147.627	156.214	109.437	61.8852	85.705	DERL3	118.757	-0.821084	0.22729	-3.6125	0.000303261	0.00907135
ENSG00000112306	11135.3	12378.3	13098.8	8885.67	8988.32	8960.66	RPS12	10574.5	-0.447905	0.124309	-3.60316	0.000314372	0.00936564
ENSG00000115355	65.5885	60.8701	40.109	121.058	108.798	92.2349	CCDC88A	81.4431	0.898451	0.24959	3.59971	0.000318569	0.00946717
ENSG00000092148	100.022	70.6653	84.44	162.702	122.772	160.799	HECTD1	116.9	0.810897	0.225338	3.59859	0.000319952	0.0094848
ENSG00000241749	26.2354	25.8873	23.221	66.8241	49.9074	51.423	RPSAP52	40.583	1.13942	0.317017	3.5942	0.000325395	0.0096224
ENSG00000065978	7626.3	7474.42	6742.53	4737.73	5555.69	5481.86	YBX1	6269.76	-0.470013	0.130794	-3.59352	0.000326239	0.00962366
ENSG00000249936	192.666	170.716	97.106	301.193	279.481	233.444	RAC1P2	212.434	0.783767	0.218152	3.59277	0.000327186	0.00962792
ENSG00000253919	7.3787	9.09553	6.333	33.8963	22.9574	22.8547	PRKRIRP7	17.0859	1.7521	0.488522	3.58653	0.00033511	0.009837
ENSG00000087460	19961	23784.8	21513.2	14138.6	16290.8	16503.5	GNAS	18698.7	-0.475604	0.132813	-3.58101	0.000342269	0.0100226
ENSG00000255198	527.167	570.22	588.969	1307.43	720.663	763.183	SNHG9	746.272	0.728279	0.203789	3.57369	0.000351979	0.0102819
ENSG00000163535	52.4708	42.679	61.219	126.869	77.8556	91.4187	SGOL2	75.4187	0.955907	0.268026	3.56647	0.000361818	0.0105437
ENSG00000092964	76.2466	53.1739	75.996	139.459	119.778	106.111	DPYSL2	95.1274	0.852519	0.239189	3.56421	0.000364949	0.0106092
ENSG00000140398	97.5629	117.542	97.106	172.387	161.7	180.389	NEIL1	137.781	0.708181	0.19902	3.55835	0.000373195	0.0108227
ENSG00000138382	1022.36	966.925	1017.5	553.962	728.648	764.815	METTL5	842.369	-0.553098	0.155497	-3.55696	0.000375173	0.0108507
ENSG00000117118	2958.86	2933.66	3020.84	2175.17	2203.91	2243.84	SDHB	2589.38	-0.428094	0.120373	-3.5564	0.000375969	0.0108507
ENSG00000123983	550.943	607.301	540.416	316.688	355.341	451.38	ACSL3	470.345	-0.597208	0.168003	-3.55475	0.000378332	0.0108897
ENSG00000070761	1225.68	1157.23	1042.83	629.502	824.47	870.11	C16orf80	958.305	-0.561774	0.158059	-3.5542	0.000379136	0.0108897
ENSG00000148200	144.295	144.829	118.216	274.076	208.613	193.448	NR6A1	180.579	0.712049	0.200406	3.55303	0.000380817	0.0109119
ENSG00000270607	179.548	191.706	187.879	107.5	122.772	120.803	ENSG00000270607	151.701	-0.670318	0.188783	-3.55073	0.00038417	0.0109818
ENSG00000116489	113.14	69.2659	143.548	166.576	183.659	222.017	CAPZA1	149.701	0.856799	0.241614	3.54615	0.000390907	0.0111387
ENSG00000105404	905.121	772.42	869.732	1371.35	1189.79	1092.13	RABAC1	1033.42	0.521332	0.147031	3.54574	0.000391517	0.0111387
ENSG00000121716	8.19856	8.39587	10.555	48.4233	23.9556	17.9572	PILRB	19.5809	1.76982	0.499237	3.54505	0.000392541	0.0111415
ENSG00000172137	2505.48	2563.54	2794.96	2123.84	1710.83	1748.38	CALB2	2241.17	-0.493188	0.139307	-3.54028	0.000399695	0.0112912
ENSG00000105793	279.571	343.531	291.318	147.207	220.591	204.876	GTPBP10	247.849	-0.678764	0.191697	-3.54082	0.000398887	0.0112912
ENSG00000172828	69.6878	80.4604	63.33	135.585	128.761	111.825	CES3	98.2748	0.792787	0.224066	3.53818	0.000402889	0.0113547
ENSG00000140525	341.88	407.2	373.647	257.612	260.517	239.974	FANCI	313.472	-0.568379	0.160891	-3.5327	0.00041134	0.0115657
ENSG00000179085	1724.98	1404.21	1741.57	2749.47	2070.16	2274.86	DPM3	1994.21	0.544392	0.154245	3.5294	0.000416506	0.0116836
ENSG00000267073	6.55885	4.19794	2.111	16.4639	21.9593	21.2222	ENSG00000267073	12.0855	2.08514	0.591101	3.52755	0.000419423	0.0117107
ENSG00000141385	943.654	1425.9	1169.49	780.583	811.494	778.691	AFG3L2	984.969	-0.57888	0.164075	-3.52814	0.000418484	0.0117107
ENSG00000241258	69.6878	57.3718	63.33	124.932	115.785	97.1323	CRCP	88.0398	0.82691	0.234559	3.52538	0.000422871	0.0117796
ENSG00000123095	36.0737	49.6756	42.22	70.698	74.8611	108.56	BHLHE41	63.6813	0.988728	0.28055	3.52424	0.000424692	0.0118029
ENSG00000238098	16.3971	13.2935	12.666	30.9909	37.9296	42.4444	ABCA17P	25.6202	1.37623	0.391272	3.51732	0.000435924	0.0120592
ENSG00000159214	81.1657	62.969	71.774	127.837	111.793	133.047	CCDC24	98.0976	0.791853	0.225128	3.51734	0.000435894	0.0120592
ENSG00000198586	21.3163	22.389	42.22	68.761	43.9185	67.7478	TLK1	44.3921	1.17689	0.334945	3.51369	0.000441926	0.0121971
ENSG00000141682	565.701	566.022	538.305	214.031	398.261	399.14	PMAIP1	446.91	-0.723654	0.206281	-3.5081	0.000451312	0.0123992
ENSG00000138166	1278.98	1865.28	1051.28	650.809	990.163	906.841	DUSP5	1123.89	-0.723507	0.206235	-3.50816	0.00045121	0.0123992
ENSG00000197448	750.168	761.925	781.07	1106.96	1095.97	978.67	GSTK1	912.459	0.473227	0.134979	3.50593	0.00045501	0.0124671
ENSG00000165322	27.0552	16.7917	27.443	42.6125	49.9074	66.1153	ARHGAP12	38.3209	1.20205	0.342956	3.50496	0.000456675	0.0124671
ENSG00000099337	210.703	209.897	170.991	290.54	345.359	282.418	KCNK6	251.651	0.616869	0.176005	3.50483	0.000456898	0.0124671
ENSG00000041802	350.898	351.227	365.203	725.38	498.076	452.196	LSG1	457.163	0.651575	0.186132	3.50061	0.000464197	0.0126375
ENSG00000147883	83.6253	86.7573	94.995	46.4863	46.913	50.6068	CDKN2B	68.2306	-0.868746	0.248225	-3.49983	0.000465549	0.0126457
ENSG00000139579	1648.73	1635.1	1771.13	1172.81	1259.66	1267.62	NABP2	1459.17	-0.448373	0.128178	-3.49806	0.000468663	0.0127015
ENSG00000263327	679.661	945.235	785.292	368.017	599.887	546.063	TAPT1-AS1	654.026	-0.671705	0.192056	-3.49744	0.000469741	0.0127021
ENSG00000141401	379.593	379.913	430.644	265.359	213.604	299.559	IMPA2	328.112	-0.60361	0.172814	-3.49283	0.000477935	0.0128946
ENSG00000182979	277.931	391.807	299.762	212.094	226.58	181.205	MTA1	264.896	-0.654097	0.187474	-3.48899	0.000484844	0.0130224
ENSG00000117020	100.842	109.146	99.217	58.1079	57.8926	61.2179	AKT3	81.0707	-0.808203	0.231617	-3.48939	0.000484116	0.0130224
ENSG00000139318	643.587	826.993	624.856	409.661	485.1	514.23	DUSP6	584.071	-0.577273	0.165725	-3.48333	0.000495223	0.0132715
ENSG00000168118	420.586	431.688	559.415	316.688	317.411	308.538	RAB4A	392.388	-0.56986	0.163762	-3.4798	0.000501789	0.013358
ENSG00000116604	330.402	425.391	413.756	239.211	263.511	273.44	MEF2D	324.285	-0.587006	0.168643	-3.48076	0.000499996	0.013358
ENSG00000105339	33.6141	34.2831	35.887	65.8556	69.8704	66.9315	DENND3	51.0736	0.97337	0.279714	3.47988	0.000501641	0.013358
ENSG00000198786	1967.65	1824	2585.97	7313.85	3834.89	4010.99	MT-ND5	3589.56	1.24984	0.359635	3.47531	0.000510264	0.0135347
ENSG00000107890	26.2354	20.29	12.666	49.3917	46.913	47.3418	ANKRD26	33.8063	1.20099	0.3456	3.47509	0.000510681	0.0135347
ENSG00000136231	34.434	25.8873	21.11	91.0357	60.887	40.8119	IGF2BP3	45.6943	1.19846	0.345056	3.47323	0.00051424	0.013599
ENSG00000169967	13.9376	13.9931	8.444	41.644	36.9315	26.1196	MAP3K2	23.5116	1.44411	0.416328	3.46868	0.000523022	0.0138009
ENSG00000167123	656.705	677.267	700.852	544.277	451.163	395.876	CERCAM	571.023	-0.548053	0.158187	-3.4646	0.000531024	0.0139813
ENSG00000085999	195.946	208.497	181.546	146.238	110.794	111.008	RAD54L	159.005	-0.680911	0.196581	-3.46377	0.000532656	0.0139936
ENSG00000197905	394.351	422.592	432.755	337.994	244.546	232.628	TEAD4	344.144	-0.615548	0.17806	-3.45698	0.000546267	0.0142949
ENSG00000131373	167.251	154.624	168.88	97.815	100.813	106.927	HACL1	132.718	-0.6773	0.195929	-3.45686	0.000546508	0.0142949
ENSG00000023171	4.09928	13.2935	6.333	28.0855	26.95	26.9359	GRAMD1B	17.6162	1.71276	0.495828	3.45434	0.000551647	0.014398
ENSG00000161277	43.4524	21.6893	27.443	65.8556	70.8685	61.2179	THAP8	48.4211	1.08206	0.313349	3.4532	0.000553971	0.0144273
ENSG00000072042	867.408	893.461	664.965	592.701	537.004	550.961	RDH11	684.416	-0.53747	0.155673	-3.45255	0.000555314	0.0144309
ENSG00000157193	204.144	216.194	297.651	128.806	144.731	164.064	LRP8	192.598	-0.690014	0.199908	-3.45166	0.000557159	0.0144476
ENSG00000172000	16.3971	18.1911	8.444	76.5088	30.9426	26.1196	ZNF556	29.4339	1.54506	0.447765	3.45061	0.000559322	0.0144725
ENSG00000136997	4956.03	5325.78	4129.12	2032.81	3554.41	3495.95	MYC	3915.68	-0.666509	0.193244	-3.44905	0.000562557	0.0144854
ENSG00000131508	2124.25	2743.35	2583.86	1564.07	1667.91	1960.6	UBE2D2	2107.34	-0.520255	0.150859	-3.44863	0.000563443	0.0144854
ENSG00000096060	507.491	532.438	481.308	355.427	310.424	386.081	FKBP5	428.861	-0.534486	0.154978	-3.4488	0.000563092	0.0144854
ENSG00000143970	86.0849	71.3649	80.218	145.27	125.767	126.517	ASXL2	105.87	0.746205	0.216511	3.4465	0.000567889	0.0145375
ENSG00000032219	40.9928	43.3787	23.221	67.7926	77.8556	77.5426	ARID4A	55.1305	0.979911	0.284282	3.44697	0.000566916	0.0145375
ENSG00000164808	505.031	590.51	565.748	328.31	400.257	409.752	SPIDR	466.601	-0.543785	0.157925	-3.44332	0.00057461	0.0146471
ENSG00000113441	23.7758	22.389	10.555	65.8556	32.9389	48.9743	LNPEP	34.0814	1.28997	0.374618	3.44342	0.000574397	0.0146471
ENSG00000167470	444.362	442.183	367.314	703.106	624.841	532.187	MIDN	518.999	0.559172	0.162505	3.44095	0.000579674	0.0146838
ENSG00000136104	1004.32	1224.4	964.727	540.404	748.611	817.871	RNASEH2B	883.389	-0.602097	0.174977	-3.44101	0.000579552	0.0146838
ENSG00000105290	152.493	157.423	139.326	247.927	213.604	232.628	APLP1	190.567	0.617275	0.179392	3.44093	0.000579721	0.0146838
ENSG00000254635	15.5773	16.0921	16.888	44.5494	40.9241	32.6495	WAC-AS1	27.7801	1.28867	0.37479	3.43837	0.000585219	0.0147919
ENSG00000196502	104.122	104.249	84.44	178.198	161.7	145.29	SULT1A1	129.666	0.70414	0.205062	3.4338	0.000595185	0.0150122
ENSG00000121797	100.842	112.645	124.549	183.04	170.683	176.307	CCRL2	144.678	0.665777	0.193968	3.43241	0.000598237	0.0150575
ENSG00000174851	935.456	758.427	827.512	1292.9	1227.72	1065.19	YIF1A	1017.87	0.50739	0.147966	3.42909	0.000605618	0.01521
ENSG00000115163	338.601	328.139	244.876	174.324	220.591	199.978	CENPA	251.085	-0.631762	0.184265	-3.42854	0.000606831	0.01521
ENSG00000101935	15.5773	18.1911	18.999	48.4233	34.9352	40.8119	AMMECR1	29.4896	1.25209	0.365337	3.42721	0.00060982	0.0152531
ENSG00000091651	1233.06	1393.01	1114.61	639.187	962.215	894.597	ORC6	1039.45	-0.586219	0.171153	-3.42511	0.000614541	0.0153393
ENSG00000120539	318.104	356.125	299.762	182.071	223.585	239.974	MASTL	269.937	-0.598636	0.175082	-3.41917	0.000628136	0.015646
ENSG00000110492	3216.29	3454.9	3434.6	2684.59	2369.6	2435.65	MDK	2932.61	-0.431941	0.126359	-3.41837	0.000629975	0.0156594
ENSG00000185745	30.3347	29.3855	33.776	49.3917	65.8778	72.6452	IFIT1	46.9018	1.02968	0.301344	3.41694	0.000633283	0.0157091
ENSG00000215105	11.478	2.79862	4.222	34.8648	15.9704	22.8547	TTC3P1	15.3647	1.94289	0.568831	3.41558	0.000636464	0.015723
ENSG00000120549	86.0849	86.0577	86.551	144.301	125.767	154.269	KIAA1217	113.838	0.716689	0.209825	3.41566	0.000636288	0.015723
ENSG00000154767	170.53	262.371	223.766	130.743	147.726	125.701	XPC	176.806	-0.701751	0.205637	-3.41258	0.000643519	0.0158646
ENSG00000130766	2738.32	3596.93	2258.77	1206.71	2171.97	1886.33	SESN2	2309.84	-0.708492	0.207761	-3.41014	0.000649305	0.0159502
ENSG00000054267	90.1842	76.2625	56.997	157.86	122.772	118.355	ARID4B	103.738	0.797876	0.23402	3.40943	0.000650976	0.0159502
ENSG00000037241	878.066	897.659	848.622	481.327	654.785	667.683	RPL26L1	738.024	-0.541531	0.158824	-3.40964	0.000650496	0.0159502
ENSG00000136158	453.38	528.94	287.096	149.144	288.465	279.97	SPRY2	331.166	-0.833505	0.24456	-3.40818	0.000653967	0.0159909
ENSG00000184897	1118.28	1104.76	1057.61	871.619	777.557	712.576	H1FX	940.401	-0.476063	0.139712	-3.40745	0.000655725	0.0160013
ENSG00000197530	57.3899	47.5766	59.108	122.995	91.8296	82.4401	MIB2	76.8899	0.872437	0.256174	3.40564	0.000660082	0.0160424
ENSG00000085117	98.3827	76.9622	105.55	186.914	145.73	134.679	CD82	124.703	0.755249	0.221764	3.40564	0.000660082	0.0160424
ENSG00000259494	464.858	485.561	553.082	382.544	328.391	323.23	MRPL46	422.944	-0.533347	0.156773	-3.40203	0.00066887	0.0161579
ENSG00000107372	501.752	547.131	639.633	331.215	374.306	431.79	ZFAND5	470.971	-0.561147	0.164935	-3.40223	0.000668379	0.0161579
ENSG00000090238	13.1177	14.6928	12.666	33.8963	38.9278	31.8333	YPEL3	24.189	1.34959	0.396678	3.40224	0.00066835	0.0161579
ENSG00000124766	13.1177	26.5869	21.11	88.1303	38.9278	33.4658	SOX4	36.8898	1.39515	0.410277	3.4005	0.000672617	0.0162157
ENSG00000185989	474.697	441.483	485.53	279.886	311.422	364.858	RASA3	392.979	-0.546963	0.161013	-3.39701	0.000681271	0.016326
ENSG00000131171	52.4708	48.2763	40.109	103.626	85.8407	75.9102	SH3BGRL	67.7055	0.883029	0.259895	3.39764	0.000679704	0.016326
ENSG00000047188	6.55885	6.2969	6.333	22.2747	17.9667	26.1196	YTHDC2	14.2583	1.79342	0.527883	3.39738	0.000680354	0.016326
ENSG00000258682	6.55885	5.59725	0	27.117	16.9685	16.3248	ENSG00000258682	12.0944	2.05731	0.606134	3.39415	0.000688409	0.0164642
ENSG00000156398	187.747	188.207	208.989	124.932	117.781	132.231	SFXN2	159.981	-0.63106	0.186107	-3.39085	0.000696768	0.016631
ENSG00000006282	298.428	323.941	291.318	527.814	420.22	405.67	SPATA20	377.898	0.561811	0.165771	3.38907	0.00070129	0.0167057
ENSG00000184232	263.174	311.347	316.65	486.17	407.244	409.752	OAF	365.723	0.553569	0.16353	3.38513	0.000711449	0.0169142
ENSG00000134982	7.3787	8.39587	6.333	43.5809	26.95	11.4273	APC	17.3443	1.84337	0.5451	3.38171	0.000720356	0.0170921
ENSG00000257556	5.73899	11.1945	12.666	31.9594	24.9537	26.9359	ENSG00000257556	18.9081	1.56659	0.463558	3.37949	0.000726196	0.0171628
ENSG00000039523	1444.59	1629.5	1452.37	1148.6	1090.98	1092.13	FAM65A	1309.69	-0.443656	0.131273	-3.37965	0.000725793	0.0171628
ENSG00000185361	26.2354	20.9897	35.887	93.9411	40.9241	49.7905	TNFAIP8L1	44.628	1.21048	0.358338	3.37805	0.000730006	0.017219
ENSG00000213430	6.55885	6.99656	2.111	44.5494	17.9667	10.6111	HSPD1P1	14.7989	2.07091	0.613971	3.37298	0.000743602	0.0175053
ENSG00000135829	3816.43	4453.31	4270.55	2526.73	3216.03	3211.9	DHX9	3582.49	-0.485609	0.144055	-3.37099	0.000748981	0.0175974
ENSG00000139116	179.548	177.713	200.545	327.341	278.483	241.606	KIF21A	234.206	0.611637	0.18155	3.36898	0.000754468	0.0176917
ENSG00000120656	413.207	400.903	462.309	300.224	276.487	306.906	TAF12	360.006	-0.522443	0.155168	-3.36695	0.000760035	0.0177875
ENSG00000133226	222.181	167.218	200.545	358.332	274.491	279.153	SRRM1	250.32	0.631802	0.187781	3.36456	0.00076665	0.0179074
ENSG00000272578	11.478	11.1945	10.555	53.2656	25.9519	20.406	ENSG00000272578	22.1418	1.56706	0.46619	3.36142	0.000775423	0.0180771
ENSG00000204758	51.6509	75.5628	44.331	19.3693	27.9481	33.4658	ENSG00000204758	42.0547	-1.11282	0.331494	-3.35697	0.000788027	0.0182646
ENSG00000142227	279.571	200.102	316.65	562.678	340.369	394.243	EMP3	348.935	0.718203	0.213943	3.35698	0.000787995	0.0182646
ENSG00000113068	1549.53	1740.74	1629.69	1084.68	1218.74	1283.94	PFDN1	1417.89	-0.455745	0.135738	-3.35754	0.000786384	0.0182646
ENSG00000112739	210.703	184.709	189.99	408.692	256.524	272.624	PRPF4B	253.874	0.677229	0.201818	3.35564	0.000791813	0.018317
ENSG00000136999	98.3827	135.034	107.661	141.396	200.628	242.423	NOV	154.254	0.770511	0.22971	3.35427	0.000795734	0.0183723
ENSG00000033867	19.6765	13.9931	21.11	57.1395	34.9352	35.9145	SLC4A7	30.4615	1.26482	0.377454	3.35093	0.000805412	0.01856
ENSG00000270141	27.8751	23.0886	18.999	54.2341	48.9093	49.7905	TERC	37.1494	1.0881	0.324775	3.35032	0.00080719	0.0185654
ENSG00000188486	934.636	715.748	916.174	1276.44	1130.9	1222.72	H2AFX	1032.77	0.503944	0.150564	3.34705	0.000816764	0.0187194
ENSG00000130699	280.391	286.159	308.206	143.333	203.622	215.487	TAF4	239.533	-0.630485	0.188398	-3.34655	0.000818241	0.0187194
ENSG00000112146	178.729	144.129	246.987	376.733	253.53	289.765	FBXO9	248.312	0.719983	0.215149	3.34644	0.000818566	0.0187194
ENSG00000078674	134.456	83.9587	116.105	214.999	148.724	198.346	PCM1	149.432	0.758783	0.226821	3.3453	0.000821935	0.0187607
ENSG00000137955	380.413	351.227	291.318	205.315	269.5	201.611	RABGGTB	283.231	-0.609316	0.182254	-3.34322	0.000828107	0.01883
ENSG00000120685	628.83	621.994	597.413	289.571	423.215	491.375	PROSER1	508.733	-0.617785	0.18477	-3.34353	0.000827206	0.01883
ENSG00000181524	316.464	226.689	206.878	415.472	448.169	327.312	RPL24P4	323.497	0.652829	0.195342	3.34198	0.000831836	0.0188791
ENSG00000229656	298.428	329.538	173.102	122.995	169.685	183.654	ENSG00000229656	212.9	-0.769861	0.230581	-3.33879	0.000841429	0.0190608
ENSG00000151466	121.339	89.556	101.328	55.2025	56.8944	66.1153	SCLT1	81.7391	-0.806666	0.241689	-3.33761	0.000845012	0.0191059
ENSG00000105202	2964.6	3149.15	3687.92	2515.1	2266.79	2363.01	FBL	2824.43	-0.454248	0.136298	-3.33275	0.000859917	0.0194063
ENSG00000164070	135.276	77.6618	132.993	237.274	175.674	173.859	HSPA4L	155.456	0.783786	0.235253	3.33168	0.000863243	0.0194448
ENSG00000144036	62.3091	64.3683	71.774	100.72	129.759	105.295	EXOC6B	89.0376	0.773011	0.232119	3.33024	0.000867715	0.019509
ENSG00000174501	7.3787	8.39587	12.666	36.8017	25.9519	18.7735	ANKRD36C	18.3279	1.60124	0.482541	3.31834	0.000905526	0.0202453
ENSG00000167861	86.9047	86.0577	94.995	162.702	165.693	115.09	HID1	118.574	0.733644	0.221069	3.31861	0.000904656	0.0202453
ENSG00000119632	1722.52	1528.05	1743.69	2476.37	2132.04	2190.78	IFI27L2	1965.57	0.446576	0.13455	3.31904	0.000903291	0.0202453
ENSG00000107949	1032.2	842.386	1087.16	663.399	672.752	752.572	BCCIP	841.745	-0.498907	0.150593	-3.31294	0.000923218	0.0206025
ENSG00000145425	18.0368	13.2935	18.999	56.171	33.937	31.0171	RPS3A	28.5757	1.29973	0.392427	3.31203	0.000926214	0.020631
ENSG00000106367	1697.92	1697.37	2125.78	3270.51	2381.58	2381.78	AP1S1	2259.16	0.543791	0.164238	3.311	0.000929631	0.0206688
ENSG00000149968	33.6141	35.6825	27.443	5.81079	6.98704	20.406	MMP3	21.6572	-1.52951	0.462773	-3.3051	0.000949421	0.0210698
ENSG00000071564	970.709	1038.99	1169.49	795.11	758.593	754.204	TCF3	914.516	-0.457851	0.138599	-3.30341	0.000955149	0.0211578
ENSG00000185753	103.302	93.7539	82.329	161.734	132.754	161.615	CXorf38	122.581	0.68996	0.209008	3.30111	0.000963017	0.0212146
ENSG00000136653	36.8935	28.6859	31.665	66.8241	58.8907	63.6666	RASSF5	47.771	0.96114	0.291117	3.30156	0.000961498	0.0212146
ENSG00000107902	99.2026	77.6618	80.218	153.018	133.752	135.496	LHPP	113.225	0.70708	0.21419	3.30118	0.000962792	0.0212146
ENSG00000118855	247.597	248.378	284.985	356.395	365.322	393.427	MFSD1	316.017	0.525843	0.15938	3.29931	0.000969226	0.0213123
ENSG00000197747	538.645	506.551	561.526	705.043	748.611	748.49	S100A10	634.811	0.459006	0.139158	3.29845	0.000972187	0.0213192
ENSG00000009954	303.347	340.732	246.987	584.953	437.189	376.286	BAZ1B	381.582	0.636252	0.192909	3.29819	0.000973091	0.0213192
ENSG00000264920	43.4524	41.2797	23.221	60.0448	85.8407	75.0939	ENSG00000264920	54.8221	0.963934	0.292435	3.29623	0.000979921	0.021352
ENSG00000172746	12.2978	4.89759	6.333	33.8963	25.9519	17.9572	ENSG00000172746	16.889	1.68954	0.51247	3.29686	0.000977713	0.021352
ENSG00000114423	290.229	326.04	295.54	137.522	214.602	226.914	CBLB	248.474	-0.655457	0.198831	-3.29655	0.000978789	0.021352
ENSG00000188603	136.096	184.01	185.768	377.701	241.552	219.568	CLN3	224.116	0.736343	0.223435	3.29556	0.000982258	0.0213641
ENSG00000197647	39.3531	50.3752	54.886	25.1801	19.963	21.2222	ZNF433	35.1633	-1.10409	0.335122	-3.2946	0.000985627	0.0213986
ENSG00000118600	149.214	144.129	179.435	74.5718	101.811	108.56	TMEM5	126.287	-0.711086	0.215972	-3.2925	0.000993026	0.0215203
ENSG00000234745	2951.48	4213.33	3474.71	2002.79	2428.49	2809.49	HLA-B	2980.05	-0.555299	0.16881	-3.28948	0.00100372	0.021713
ENSG00000127838	679.661	610.8	783.181	1191.21	908.315	898.678	PNKD	845.308	0.538013	0.163639	3.2878	0.00100972	0.0218035
ENSG00000148450	168.07	163.02	200.545	286.666	241.552	258.748	MSRB2	219.767	0.584148	0.177852	3.28447	0.00102175	0.0220236
ENSG00000100403	667.363	759.127	633.3	411.598	544.989	483.213	ZC3H7B	583.265	-0.521017	0.158852	-3.27989	0.00103849	0.0223443
ENSG00000105245	293.508	305.75	339.871	248.896	176.672	194.265	NUMBL	259.827	-0.592879	0.180835	-3.27857	0.00104335	0.0224087
ENSG00000095066	57.3899	67.8666	61.219	109.437	92.8278	116.722	HOOK2	84.2437	0.771689	0.235508	3.2767	0.00105028	0.0225172
ENSG00000152104	118.059	125.238	109.772	197.567	195.637	161.615	PTPN14	151.315	0.638511	0.194895	3.27618	0.00105222	0.0225187
ENSG00000129946	43.4524	39.8804	40.109	67.7926	77.8556	80.8076	SHC2	58.3162	0.872731	0.266536	3.27434	0.00105908	0.0226251
ENSG00000164430	211.523	145.528	162.547	273.107	225.581	329.76	MB21D1	224.675	0.670849	0.205102	3.27081	0.0010724	0.0228689
ENSG00000104490	7.3787	18.8907	4.222	31.9594	26.95	38.3632	NCALD	21.294	1.52632	0.466805	3.26973	0.00107652	0.0229161
ENSG00000140740	851.83	759.127	814.846	492.949	583.917	642.379	UQCRC2	690.841	-0.495153	0.151633	-3.26548	0.0010928	0.0231974
ENSG00000105419	99.2026	114.044	78.107	188.851	156.709	141.209	MEIS3	129.687	0.707006	0.216523	3.26527	0.0010936	0.0231974
ENSG00000168140	155.773	202.201	173.102	94.9096	109.796	128.149	VASN	143.988	-0.674836	0.206875	-3.26206	0.00110608	0.0234135
ENSG00000118162	88.5444	93.7539	78.107	178.198	126.765	130.598	KPTN	115.994	0.723851	0.221928	3.26164	0.00110769	0.0234135
ENSG00000224805	4.09928	6.99656	8.444	20.3378	24.9537	17.9572	LINC00853	13.7981	1.76468	0.5416	3.25828	0.0011209	0.0236511
ENSG00000161996	483.715	528.24	542.527	399.008	367.319	335.474	WDR90	442.714	-0.494546	0.151996	-3.25368	0.00113922	0.0238407
ENSG00000151693	7.3787	9.09553	12.666	26.1486	28.9463	23.6709	ASAP2	17.9843	1.51205	0.464677	3.25398	0.00113801	0.0238407
ENSG00000143384	6312.07	7271.52	6033.24	4089.83	4882.94	5227.19	MCL1	5636.13	-0.466663	0.143411	-3.25403	0.00113781	0.0238407
ENSG00000136371	368.115	456.875	415.867	275.044	284.472	303.641	MTHFS	350.669	-0.523329	0.160834	-3.25384	0.00113855	0.0238407
ENSG00000021762	38.5332	41.2797	33.776	93.9411	74.8611	54.688	OSBPL5	56.1799	0.948824	0.291629	3.25353	0.00113981	0.0238407
ENSG00000183853	341.88	389.009	276.541	184.977	270.498	200.795	KIRREL	277.283	-0.63228	0.194408	-3.25234	0.00114461	0.0238994
ENSG00000151503	768.205	908.153	833.845	475.516	659.776	611.362	NCAPD3	709.476	-0.523512	0.161114	-3.24933	0.00115678	0.0240699
ENSG00000128272	1630.69	2052.79	1287.71	983.961	1257.67	1114.98	ATF4	1387.97	-0.570749	0.175635	-3.24964	0.00115552	0.0240699
ENSG00000145022	176.269	179.812	187.879	328.31	254.528	239.158	TCTA	227.659	0.598671	0.184331	3.24781	0.00116296	0.0241213
ENSG00000132780	2201.31	2318.66	2294.66	1745.17	1792.67	1572.07	NASP	1987.43	-0.415467	0.127925	-3.24774	0.00116327	0.0241213
ENSG00000175938	56.5701	72.0646	80.218	124.932	116.783	104.478	ORAI3	92.5077	0.7531	0.231927	3.24714	0.00116573	0.0241306
ENSG00000185442	122.978	148.327	143.548	234.369	206.617	192.632	FAM174B	174.745	0.613774	0.189164	3.24466	0.0011759	0.0242993
ENSG00000111445	548.484	473.667	588.969	396.102	349.352	385.264	RFC5	456.973	-0.503441	0.155188	-3.24407	0.00117833	0.0243077
ENSG00000163950	2365.28	2388.63	2374.87	1415.9	1888.5	1837.35	SLBP	2045.09	-0.471269	0.14533	-3.24275	0.0011838	0.0243786
ENSG00000235117	58.2098	65.068	84.44	134.617	110.794	100.397	ENSG00000235117	92.2544	0.772214	0.238309	3.24039	0.00119367	0.0245398
ENSG00000142945	745.249	738.137	757.849	527.814	590.904	518.311	KIF2C	646.377	-0.452962	0.139833	-3.23929	0.00119826	0.0245921
ENSG00000151304	969.89	1004.01	776.848	481.327	692.715	691.354	SRFBP1	769.357	-0.564726	0.174605	-3.2343	0.00121941	0.0248984
ENSG00000117395	6461.28	6909.1	7147.84	4641.85	5554.69	5145.57	EBNA1BP2	5976.72	-0.419092	0.129554	-3.23489	0.00121689	0.0248984
ENSG00000065243	21.3163	12.5938	14.777	39.7071	36.9315	38.3632	PKN2	27.2815	1.22866	0.379853	3.23456	0.00121829	0.0248984
ENSG00000236540	6.55885	4.89759	2.111	31.9594	9.98148	17.9572	ENSG00000236540	12.2443	2.01248	0.622847	3.23109	0.00123317	0.0250515
ENSG00000104267	456.66	384.811	350.426	253.738	295.452	275.889	CA2	336.162	-0.539149	0.16684	-3.23153	0.00123129	0.0250515
ENSG00000103222	323.843	366.62	261.764	205.315	227.578	215.487	ABCC1	266.768	-0.570203	0.176442	-3.23168	0.00123066	0.0250515
ENSG00000168010	857.569	910.952	941.506	1074.03	1335.52	1323.94	ATG16L2	1073.92	0.464218	0.143981	3.22416	0.00126343	0.0255919
ENSG00000124535	880.525	1126.45	990.059	460.989	810.496	682.375	WRNIP1	825.149	-0.6177	0.191593	-3.22402	0.00126403	0.0255919
ENSG00000181722	27.0552	33.5835	31.665	68.761	66.8759	47.3418	ZBTB20	45.8804	0.98503	0.3058	3.22116	0.00127674	0.0257623
ENSG00000011376	269.733	258.173	291.318	192.725	191.644	174.675	LARS2	229.711	-0.545096	0.1692	-3.22162	0.0012747	0.0257623
ENSG00000141574	409.108	416.995	595.302	773.804	619.85	684.824	SECTM1	583.314	0.563289	0.174987	3.21902	0.00128628	0.0259112
ENSG00000138279	874.786	872.471	827.512	430.967	617.854	693.802	ANXA7	719.565	-0.563341	0.175068	-3.21785	0.00129155	0.0259737
ENSG00000261220	117.239	153.924	126.66	58.1079	71.8667	101.214	ENSG00000261220	104.835	-0.782552	0.243493	-3.21386	0.00130965	0.0262061
ENSG00000226179	29.5148	39.8804	12.666	61.9818	71.8667	52.2392	LINC00685	44.6915	1.06934	0.33271	3.21404	0.00130881	0.0262061
ENSG00000180357	366.476	444.282	432.755	281.823	282.476	305.273	ZNF609	352.181	-0.512468	0.15944	-3.21418	0.00130816	0.0262061
ENSG00000232573	21845.9	22275.6	21012.9	14028.2	17706.2	16699.4	RPL3P4	18928	-0.427478	0.133049	-3.21294	0.00131382	0.0262457
ENSG00000133243	85.265	88.1566	69.663	200.472	134.75	101.214	BTBD2	113.253	0.821402	0.255983	3.20882	0.00133282	0.026581
ENSG00000132196	147.574	112.645	132.993	93.9411	66.8759	75.9102	HSD17B7	104.99	-0.72853	0.227142	-3.20738	0.0013395	0.02667
ENSG00000181444	9.01842	5.59725	4.222	22.2747	20.9611	21.2222	ZNF467	13.8826	1.69844	0.529631	3.20683	0.00134205	0.0266766
ENSG00000166439	70.5076	63.6687	65.441	28.0855	36.9315	40.8119	RNF169	50.9077	-0.912071	0.284465	-3.20627	0.0013447	0.026685
ENSG00000160310	190.207	190.306	198.434	352.521	299.444	230.995	PRMT2	243.651	0.609854	0.190302	3.20466	0.0013522	0.0267896
ENSG00000269388	63.1289	32.1842	35.887	95.8781	79.8519	78.3589	ENSG00000269388	64.2148	0.928617	0.289962	3.20255	0.00136218	0.0268808
ENSG00000146670	1270.78	1224.4	1454.48	1003.33	952.233	959.896	CDCA5	1144.19	-0.434166	0.135581	-3.20226	0.00136352	0.0268808
ENSG00000004660	58.2098	59.4708	52.775	92.0042	106.802	93.8674	CAMKK1	77.1882	0.764023	0.238571	3.2025	0.00136242	0.0268808
ENSG00000169180	1918.46	2333.35	2035	1422.68	1672.9	1518.2	XPO6	1816.77	-0.44731	0.139836	-3.19881	0.00137995	0.0270714
ENSG00000122565	2405.46	2171.03	2518.42	1713.22	1731.79	1864.29	CBX3	2067.37	-0.416528	0.130198	-3.1992	0.00137809	0.0270714
ENSG00000004534	109.041	146.228	118.216	226.621	184.657	178.756	RBM6	160.587	0.648813	0.202798	3.1993	0.0013776	0.0270714
ENSG00000132424	334.501	378.514	297.651	463.895	521.033	463.623	PNISR	409.87	0.507254	0.158627	3.19778	0.00138488	0.0271237
ENSG00000065427	2683.39	2919.66	3174.94	2049.27	2006.28	2403.01	KARS	2539.43	-0.441056	0.13807	-3.19445	0.00140098	0.0273944
ENSG00000138867	407.468	396.005	434.866	289.571	316.413	268.542	GUCD1	352.144	-0.498519	0.156139	-3.19278	0.00140908	0.027508
ENSG00000167705	373.034	287.559	422.2	693.421	486.098	470.969	RILP	455.547	0.618826	0.194037	3.18922	0.00142659	0.0278045
ENSG00000176986	491.094	434.486	420.089	675.989	619.85	582.794	SEC24C	537.384	0.476231	0.149351	3.18866	0.00142932	0.0278127
ENSG00000153879	1436.39	1742.14	1351.04	611.102	1072.01	1188.44	CEBPG	1233.52	-0.658586	0.20667	-3.18666	0.00143924	0.0279331
ENSG00000119729	131.997	137.832	147.77	199.504	195.637	227.73	RHOQ	173.412	0.587691	0.184453	3.18613	0.00144189	0.0279331
ENSG00000010017	652.605	747.932	660.743	421.282	497.078	546.063	RANBP9	587.617	-0.494587	0.155237	-3.18601	0.00144249	0.0279331
ENSG00000001629	137.736	118.942	116.105	228.558	157.707	201.611	ANKIB1	160.11	0.650041	0.204172	3.18379	0.00145359	0.0281028
ENSG00000048544	555.862	605.202	635.411	429.03	409.241	458.726	MRPS10	515.579	-0.46537	0.146226	-3.18254	0.00145992	0.0281797
ENSG00000135052	3009.69	3497.58	3426.15	2252.65	2448.46	2674	GOLM1	2884.75	-0.429011	0.13485	-3.1814	0.00146565	0.0282262
ENSG00000110713	421.406	423.992	420.089	307.003	300.443	303.641	NUP98	362.762	-0.474406	0.149131	-3.18113	0.00146703	0.0282262
ENSG00000249565	26.2354	27.2866	25.332	75.5403	44.9167	44.8931	SERBP1P5	40.7007	1.05679	0.332351	3.17973	0.00147414	0.0283177
ENSG00000073584	511.59	484.862	531.972	362.206	383.289	359.145	SMARCE1	438.844	-0.465203	0.146395	-3.17772	0.00148439	0.028469
ENSG00000137807	513.23	566.721	622.745	352.521	414.231	433.422	KIF23	483.812	-0.49801	0.156746	-3.17718	0.00148715	0.0284765
ENSG00000102317	4169.79	4900.39	3428.26	2629.38	3157.14	3086.2	RBM3	3561.86	-0.495887	0.156151	-3.17568	0.00149485	0.0285782
ENSG00000177042	247.597	246.279	227.988	322.499	341.367	368.123	TMEM80	292.309	0.510085	0.16086	3.171	0.00151916	0.0289969
ENSG00000243364	113.96	112.645	173.102	202.409	197.633	206.508	EFNA4	167.71	0.644492	0.20337	3.16907	0.00152929	0.0290486
ENSG00000163918	441.083	384.811	430.644	268.265	269.5	334.658	RFC4	354.827	-0.521562	0.164578	-3.16908	0.00152922	0.0290486
ENSG00000127423	168.07	167.218	202.656	114.279	127.763	103.662	AUNIP	147.275	-0.62468	0.197088	-3.16954	0.00152679	0.0290486
ENSG00000112763	292.689	347.029	289.207	152.049	228.576	228.547	BTN2A1	256.349	-0.612927	0.193435	-3.16864	0.00153155	0.0290486
ENSG00000124201	320.564	429.589	301.873	592.701	491.089	479.948	ZNFX1	435.961	0.559858	0.176785	3.16689	0.00154081	0.0291781
ENSG00000096384	10254.8	10234.6	10918.1	8074.1	7307.44	8493.77	HSP90AB1	9213.79	-0.395281	0.124944	-3.16367	0.00155795	0.0294562
ENSG00000178209	1163.38	1448.29	1348.93	2279.77	1783.69	1594.93	PLEC	1603.16	0.51467	0.16272	3.16292	0.00156198	0.029486
ENSG00000157020	3314.68	3343.66	3428.26	1967.92	2522.32	2778.47	SEC13	2892.55	-0.472176	0.149365	-3.16121	0.00157114	0.0295659
ENSG00000077312	1476.56	1503.56	1317.26	1025.6	1064.03	1126.41	SNRPA	1252.24	-0.420708	0.133078	-3.16135	0.0015704	0.0295659
ENSG00000267778	5.73899	7.69622	2.111	27.117	14.9722	18.7735	ENSG00000267778	12.7348	1.8066	0.571794	3.15952	0.00158029	0.0296916
ENSG00000162772	322.203	423.292	282.874	66.8241	158.706	173.042	ATF3	237.824	-1.36901	0.433467	-3.15829	0.00158697	0.0297705
ENSG00000184602	230.38	228.088	234.321	351.553	306.431	327.312	SNN	279.681	0.510205	0.161572	3.15776	0.00158984	0.029778
ENSG00000261373	181.188	293.156	246.987	131.711	186.654	126.517	VPS9D1-AS1	194.369	-0.699734	0.221713	-3.15604	0.00159927	0.0299079
ENSG00000196715	846.091	874.57	892.953	631.439	647.798	669.315	VKORC1L1	760.361	-0.422071	0.133757	-3.1555	0.00160223	0.0299167
ENSG00000205659	183.648	185.409	143.548	111.374	116.783	109.376	LIN52	141.69	-0.623331	0.197641	-3.15386	0.00161128	0.0299714
ENSG00000170634	123.798	117.542	118.216	168.513	182.661	193.448	ACYP2	150.696	0.598434	0.189803	3.15293	0.00161642	0.0299714
ENSG00000155660	1927.48	1835.9	1963.23	1235.76	1606.02	1356.59	PDIA4	1654.16	-0.447355	0.141885	-3.15294	0.00161635	0.0299714
ENSG00000153786	377.134	435.886	295.54	281.823	251.533	213.038	ZDHHC7	309.159	-0.586326	0.185943	-3.15325	0.00161463	0.0299714
ENSG00000072518	193.486	182.61	135.104	434.841	235.563	215.487	MARK2	232.848	0.776049	0.246153	3.15271	0.00161765	0.0299714
ENSG00000128829	412.388	416.995	341.982	771.867	561.957	458.726	EIF2AK4	493.986	0.605557	0.192127	3.15186	0.00162236	0.0300125
ENSG00000100284	140.195	176.313	156.214	237.274	243.548	223.649	TOM1	196.199	0.571527	0.181368	3.15121	0.00162597	0.030033
ENSG00000186918	189.387	235.084	170.991	126.869	116.783	145.29	ZNF395	164.067	-0.627706	0.199526	-3.14598	0.00165533	0.030424
ENSG00000174953	212.343	222.491	206.878	330.247	275.489	321.598	DHX36	261.507	0.52741	0.167661	3.1457	0.00165692	0.030424
ENSG00000144320	200.045	161.621	183.657	236.306	296.45	275.072	KIAA1715	225.525	0.569895	0.181106	3.14675	0.00165099	0.030424
ENSG00000130119	13.1177	11.8942	18.999	52.2971	25.9519	27.7521	GNL3L	25.002	1.3376	0.425286	3.14519	0.00165981	0.030424
ENSG00000096070	186.927	191.706	215.322	131.711	137.744	124.884	BRPF3	164.716	-0.581511	0.184885	-3.14525	0.00165943	0.030424
ENSG00000122952	1697.1	1693.87	1709.91	991.708	1460.29	1172.93	ZWINT	1454.3	-0.492907	0.156779	-3.14396	0.00166679	0.0305054
ENSG00000196754	32565.5	24408.9	30763.6	42347.1	40389.1	37178	S100A2	34608.7	0.450816	0.143467	3.14231	0.00167621	0.0305844
ENSG00000140836	56.5701	51.7745	50.664	102.657	82.8463	88.1537	ZFHX3	72.111	0.775231	0.246687	3.14257	0.00167472	0.0305844
ENSG00000268412	178.729	118.242	124.549	214.031	260.517	197.53	ENSG00000268412	182.266	0.660593	0.210434	3.13919	0.00169416	0.0307717
ENSG00000153914	198.405	216.194	170.991	400.945	279.481	244.055	SREK1	251.679	0.644852	0.205375	3.13988	0.00169018	0.0307717
ENSG00000099783	4093.54	4804.54	4186.11	2731.07	3589.34	3225.77	HNRNPM	3771.73	-0.45531	0.145031	-3.13939	0.001693	0.0307717
ENSG00000148400	653.425	815.099	675.52	550.088	531.015	441.585	NOTCH1	611.122	-0.498008	0.158779	-3.13648	0.00170989	0.0310104
ENSG00000145919	482.895	519.844	458.087	231.463	382.291	357.512	BOD1	405.349	-0.591406	0.188639	-3.13512	0.00171781	0.0311072
ENSG00000012963	751.808	796.208	755.738	545.246	586.911	580.345	UBR7	669.376	-0.4289	0.136876	-3.1335	0.00172733	0.0312324
ENSG00000240682	416.487	386.21	409.534	755.403	543.991	488.11	ISY1	499.956	0.560495	0.17901	3.13108	0.00174168	0.0313502
ENSG00000149346	7.3787	5.59725	4.222	38.7386	12.9759	13.876	SLX4IP	13.7981	1.86616	0.595929	3.13151	0.00173908	0.0313502
ENSG00000122966	249.236	384.811	314.539	207.252	215.6	207.324	CIT	263.127	-0.59237	0.18915	-3.13175	0.00173767	0.0313502
ENSG00000198160	87.7246	53.1739	63.33	106.531	102.809	146.923	MIER1	93.4153	0.800571	0.255802	3.12965	0.00175013	0.0314395
ENSG00000168913	273.832	188.207	263.875	382.544	340.369	346.901	ENHO	299.288	0.570329	0.182251	3.12936	0.00175188	0.0314395
ENSG00000174939	379.593	283.361	356.759	522.971	481.107	452.196	ASPHD1	412.665	0.519225	0.166005	3.12776	0.00176142	0.0315166
ENSG00000114529	160.692	218.992	151.992	81.3511	111.793	133.047	C3orf52	142.978	-0.715633	0.228777	-3.12808	0.00175952	0.0315166
ENSG00000115204	480.436	526.841	519.306	695.358	655.783	719.106	MPV17	599.472	0.441166	0.14111	3.1264	0.00176962	0.0316161
ENSG00000115875	4209.14	4076.9	4329.66	2301.07	3282.91	3371.88	SRSF7	3595.26	-0.493901	0.158151	-3.12296	0.00179041	0.03194
ENSG00000104904	14213	13936.4	14348.5	11062.8	11401.8	10427.4	OAZ1	12565	-0.369628	0.118406	-3.12169	0.00179815	0.0319831
ENSG00000091483	1265.86	1197.11	1095.61	750.561	875.376	965.61	FH	1025.02	-0.459379	0.147141	-3.12205	0.00179599	0.0319831
ENSG00000198951	705.076	786.413	700.852	524.908	558.963	537.901	NAGA	635.686	-0.437801	0.140348	-3.1194	0.0018122	0.0320904
ENSG00000116005	246.777	202.9	282.874	428.062	306.431	350.982	PCYOX1	303.004	0.583349	0.187002	3.11947	0.00181175	0.0320904
ENSG00000100714	1428.19	1736.55	1629.69	1217.36	1140.88	1210.48	MTHFD1	1393.86	-0.425517	0.13639	-3.11985	0.00180941	0.0320904
ENSG00000142627	1492.14	1984.22	1304.6	809.637	1223.73	1153.34	EPHA2	1327.95	-0.588152	0.188664	-3.11747	0.00182413	0.032254
ENSG00000189369	123.798	115.443	126.66	66.8241	83.8444	76.7264	GSPT2	98.8827	-0.680337	0.21872	-3.11054	0.00186746	0.0329716
ENSG00000137818	60672.6	49930.2	52249.3	43171.3	42014.1	35907.1	RPLP1	47324.1	-0.427495	0.137519	-3.10863	0.00187959	0.0331372
ENSG00000111817	84.4452	106.348	69.663	45.5179	55.8963	50.6068	DSE	68.7461	-0.807126	0.2598	-3.10672	0.00189177	0.0332055
ENSG00000100354	171.35	184.709	145.659	266.328	248.539	232.628	TNRC6B	208.202	0.55584	0.178898	3.10703	0.00188979	0.0332055
ENSG00000083520	100.842	69.9656	78.107	149.144	121.774	134.679	DIS3	109.085	0.69883	0.224937	3.10678	0.00189139	0.0332055
ENSG00000115641	11889.6	12479.8	11792	6743.42	9211.91	9945.86	FHL2	10343.8	-0.481436	0.155068	-3.10468	0.00190486	0.0333865
ENSG00000104863	36.0737	37.7814	50.664	78.4457	73.863	65.2991	LIN7B	57.0211	0.85044	0.274133	3.10229	0.00192031	0.0336082
ENSG00000170631	245.137	351.227	322.983	190.788	221.589	204.06	ZNF16	255.964	-0.574054	0.185108	-3.10118	0.00192753	0.0336855
ENSG00000129103	355.817	314.845	293.429	480.359	444.176	431.79	SUMF2	386.736	0.484004	0.156104	3.10052	0.00193183	0.0337115
ENSG00000138592	109.861	90.2556	94.995	179.166	138.743	146.923	USP8	126.657	0.651379	0.210127	3.09993	0.00193567	0.0337295
ENSG00000067798	217.262	170.016	192.101	382.544	238.557	275.889	NAV3	246.061	0.631058	0.203604	3.09944	0.00193889	0.0337367
ENSG00000147224	1163.38	1166.33	1152.61	793.173	965.209	828.482	PRPS1	1011.53	-0.429504	0.138594	-3.09901	0.00194172	0.033737
ENSG00000174165	359.097	264.47	329.316	510.381	449.167	414.649	ZDHHC24	387.847	0.532085	0.171751	3.09801	0.00194827	0.0337601
ENSG00000136159	384.512	333.036	367.314	231.463	217.596	294.662	NUDT15	304.764	-0.540013	0.174313	-3.09795	0.00194867	0.0337601
ENSG00000079819	871.507	983.716	861.288	636.282	660.774	715.841	EPB41L2	788.235	-0.434619	0.140399	-3.09559	0.00196419	0.0339799
ENSG00000004897	134.456	130.136	177.324	254.706	193.641	213.854	CDC27	184.02	0.611174	0.197541	3.09391	0.00197535	0.0341237
ENSG00000101040	232.839	281.262	183.657	348.648	386.283	317.517	ZMYND8	291.701	0.570089	0.184322	3.0929	0.00198211	0.0341914
ENSG00000170425	906.761	1011	738.85	459.053	613.861	724.819	ADORA2B	742.391	-0.567438	0.183559	-3.09132	0.0019927	0.0343248
ENSG00000130396	159.052	170.716	128.771	256.643	209.611	228.547	MLLT4	192.223	0.577455	0.187471	3.08024	0.00206836	0.035577
ENSG00000240065	203.324	176.313	301.873	172.387	114.787	124.068	PSMB9	182.125	-0.704537	0.228811	-3.07912	0.00207612	0.0356593
ENSG00000007545	419.766	512.148	409.534	205.315	320.406	352.615	CRAMP1L	369.964	-0.613953	0.199543	-3.0768	0.00209233	0.0358865
ENSG00000180071	52.4708	46.8769	37.998	92.0042	85.8407	69.3802	ANKRD18A	64.0952	0.812261	0.264128	3.07525	0.00210327	0.0360226
ENSG00000254166	36.8935	51.0749	35.887	28.0855	14.9722	13.0598	CASC19	29.9955	-1.17337	0.381925	-3.07226	0.00212442	0.0363331
ENSG00000109685	909.22	1166.33	1002.72	659.525	801.513	763.999	WHSC1	883.885	-0.469482	0.152861	-3.07131	0.00213124	0.0363978
ENSG00000100575	217.262	238.583	221.655	142.364	160.702	161.615	TIMM9	190.363	-0.546011	0.177804	-3.07086	0.00213441	0.0364001
ENSG00000088205	54.9303	67.167	35.887	156.891	86.8389	71.0127	DDX18	78.7879	0.944564	0.307858	3.06818	0.0021537	0.0366771
ENSG00000128908	395.171	462.473	434.866	283.76	341.367	295.478	INO80	368.852	-0.490189	0.15985	-3.06655	0.00216544	0.0367726
ENSG00000114120	122.978	114.044	113.994	170.45	159.704	204.06	SLC25A36	147.538	0.605211	0.197332	3.06696	0.00216245	0.0367726
ENSG00000187796	42.6325	41.2797	27.443	64.8872	71.8667	72.6452	CARD9	53.459	0.857707	0.279887	3.06448	0.0021805	0.036976
ENSG00000103769	416.487	371.517	394.757	530.719	501.07	600.751	RAB11A	469.217	0.466619	0.152313	3.06354	0.00218732	0.0369959
ENSG00000092010	2327.57	2440.4	2714.75	1877.85	1689.86	2025.9	PSME1	2179.39	-0.417814	0.136386	-3.06347	0.00218783	0.0369959
ENSG00000148337	1615.94	1738.65	1709.91	1512.74	976.189	1037.44	CIZ1	1431.81	-0.522312	0.170623	-3.06121	0.00220445	0.0372198
ENSG00000146063	518.969	512.148	462.309	362.206	350.35	381.183	TRIM41	431.194	-0.454154	0.148376	-3.06083	0.00220727	0.0372198
ENSG00000213939	547.664	628.291	673.409	486.17	412.235	433.422	ENSG00000213939	530.198	-0.468567	0.153309	-3.05636	0.00224041	0.0376763
ENSG00000145860	826.415	822.795	871.843	1207.68	1057.04	1085.6	RNF145	978.561	0.412269	0.134903	3.05604	0.00224281	0.0376763
ENSG00000116698	208.243	254.675	215.322	153.986	150.72	159.166	SMG7	190.352	-0.554023	0.181295	-3.05591	0.00224376	0.0376763
ENSG00000117984	2214.43	2459.29	2417.09	3378.01	3329.82	2762.15	CTSD	2760.13	0.41753	0.136683	3.05473	0.00225265	0.0377728
ENSG00000241506	2.45957	11.8942	4.222	38.7386	21.9593	11.4273	PSMC1P1	15.1168	1.85006	0.605861	3.05361	0.00226106	0.0378609
ENSG00000105849	432.884	381.312	318.761	587.858	486.098	541.982	TWISTNB	458.149	0.500622	0.164001	3.05256	0.00226897	0.0379404
ENSG00000139131	900.202	875.27	871.843	615.944	656.782	708.495	YARS2	771.422	-0.418088	0.137019	-3.05132	0.00227835	0.0380444
ENSG00000245910	10364.6	9482.44	9197.62	6227.23	8352.5	6849.87	SNHG6	8412.38	-0.438925	0.143919	-3.04981	0.00228983	0.0381829
ENSG00000077549	2439.89	2761.54	2765.41	1983.42	2132.04	1949.18	CAPZB	2338.58	-0.393008	0.129069	-3.04494	0.00232725	0.0387531
ENSG00000108559	425.505	429.589	464.42	302.161	308.428	342.004	NUP88	378.684	-0.464313	0.152581	-3.04306	0.00234184	0.0388881
ENSG00000005059	977.268	1140.44	1087.16	574.3	811.494	858.683	CCDC109B	908.225	-0.512954	0.168563	-3.0431	0.00234154	0.0388881
ENSG00000232859	30.3347	48.9759	21.11	79.4142	59.8889	65.2991	LYRM9	50.8371	0.949456	0.31212	3.04195	0.00235048	0.0389239
ENSG00000173917	914.139	854.98	759.96	407.724	578.926	714.208	HOXB2	704.99	-0.573868	0.188642	-3.04209	0.00234938	0.0389239
ENSG00000119547	28.695	28.6859	14.777	58.1079	42.9204	53.0555	ONECUT2	37.7069	1.01269	0.332962	3.04145	0.00235441	0.0389289
ENSG00000111696	222.181	218.992	215.322	137.522	168.687	142.842	NT5DC3	184.258	-0.551101	0.181218	-3.04109	0.00235726	0.0389289
ENSG00000120889	1161.74	1194.31	810.624	569.458	799.517	791.751	TNFRSF10B	887.9	-0.556936	0.183345	-3.03764	0.00238436	0.0393082
ENSG00000105516	39.3531	26.5869	35.887	77.4772	71.8667	45.7093	DBP	49.48	0.948708	0.312348	3.03734	0.00238678	0.0393082
ENSG00000197380	18.8567	18.1911	31.665	55.2025	35.9333	44.8931	DACT3	34.1236	1.07621	0.354782	3.03343	0.00241788	0.0397114
ENSG00000182963	123.798	106.348	124.549	62.9502	85.8407	70.1965	GJC1	95.6137	-0.688996	0.227106	-3.0338	0.00241491	0.0397114
ENSG00000267316	36.0737	46.8769	40.109	67.7926	83.8444	68.564	ENSG00000267316	57.2101	0.828829	0.273595	3.0294	0.00245036	0.0401879
ENSG00000138796	596.035	521.943	586.858	424.188	409.241	419.546	HADH	492.969	-0.441368	0.145714	-3.02901	0.00245358	0.0401879
ENSG00000272440	35.2538	39.8804	37.998	22.2747	15.9704	13.876	ENSG00000272440	27.5422	-1.12548	0.371909	-3.02622	0.00247629	0.0404588
ENSG00000149636	413.207	389.009	451.754	320.562	306.431	267.726	DSN1	358.115	-0.481644	0.159161	-3.02615	0.00247686	0.0404588
ENSG00000234602	73.787	90.2556	67.552	38.7386	40.9241	53.0555	MCIDAS	60.7188	-0.817052	0.27008	-3.02522	0.0024845	0.0405283
ENSG00000145293	757.547	682.165	614.301	337.026	518.039	541.166	ENOPH1	575.041	-0.559657	0.185168	-3.02243	0.00250751	0.0408482
ENSG00000204576	159.052	145.528	143.548	210.157	215.6	227.73	PRR3	183.603	0.539886	0.178691	3.02134	0.00251658	0.0409405
ENSG00000169957	366.476	472.268	415.867	319.594	288.465	282.418	ZNF768	357.515	-0.496561	0.164504	-3.01853	0.00254002	0.0411144
ENSG00000151929	1033.02	1006.8	1093.5	768.961	845.432	741.961	BAG3	914.946	-0.409436	0.135645	-3.01844	0.0025408	0.0411144
ENSG00000104047	264.813	278.463	263.875	138.491	217.596	185.286	DTWD1	224.754	-0.578296	0.191566	-3.01878	0.00253792	0.0411144
ENSG00000092020	297.608	330.238	331.427	209.189	219.593	247.32	PPP2R3C	272.562	-0.500037	0.165662	-3.01842	0.00254097	0.0411144
ENSG00000100281	150.034	134.334	145.659	262.454	183.659	202.427	HMGXB4	179.761	0.595389	0.197299	3.01771	0.00254696	0.0411559
ENSG00000227053	196.765	169.317	219.544	376.733	267.504	241.606	ENSG00000227053	245.245	0.608983	0.201921	3.01594	0.00256183	0.0412149
ENSG00000213240	195.126	216.893	194.212	114.279	153.715	139.577	NOTCH2NL	168.967	-0.577827	0.19161	-3.01564	0.00256434	0.0412149
ENSG00000153066	304.986	307.849	287.096	200.472	234.565	203.243	TXNDC11	256.369	-0.50113	0.166133	-3.01643	0.00255767	0.0412149
ENSG00000084463	1308.49	1374.82	1376.37	909.389	1020.11	1114.17	WBP11	1183.89	-0.414535	0.137453	-3.01583	0.00256281	0.0412149
ENSG00000149179	278.751	271.467	346.204	192.725	212.606	212.222	C11orf49	252.329	-0.521857	0.173173	-3.0135	0.00258254	0.0414518
ENSG00000251562	2698.97	2080.78	1004.84	5997.71	4707.27	3506.56	MALAT1	3332.68	1.29558	0.430057	3.01258	0.0025904	0.0414915
ENSG00000170312	587.837	631.789	635.411	406.755	446.172	501.986	CDK1	534.992	-0.450599	0.149581	-3.0124	0.00259192	0.0414915
ENSG00000273314	98.3827	118.242	124.549	48.4233	76.8574	77.5426	ENSG00000273314	90.6661	-0.736618	0.244721	-3.01004	0.00261216	0.0417197
ENSG00000109805	11.478	14.6928	21.11	57.1395	27.9481	25.3034	NCAPG	26.2786	1.29235	0.429363	3.00992	0.00261313	0.0417197
ENSG00000224208	24.5957	20.29	18.999	75.5403	32.9389	35.9145	ENSG00000224208	34.7131	1.15423	0.383547	3.00935	0.00261807	0.0417431
ENSG00000125458	1298.65	1262.88	1247.6	978.15	1030.09	871.742	NT5C	1114.85	-0.404634	0.134738	-3.00311	0.00267232	0.0425516
ENSG00000137563	2286.58	2409.62	2431.87	1478.85	1779.7	2006.31	GGH	2065.49	-0.436355	0.145345	-3.0022	0.00268035	0.0425665
ENSG00000071575	13.1177	13.2935	16.888	30.0224	32.9389	33.4658	TRIB2	23.2877	1.19993	0.399649	3.00245	0.00267819	0.0425665
ENSG00000225361	86.0849	95.8529	80.218	129.774	140.739	138.76	PPP1R26-AS1	111.905	0.626737	0.208869	3.00062	0.00269433	0.042732
ENSG00000131747	45.9119	49.6756	40.109	134.617	50.9056	80.8076	TOP2A	67.0044	0.954518	0.318212	2.99963	0.00270305	0.0428137
ENSG00000171612	795.26	685.663	669.187	368.985	556.967	559.939	SLC25A33	606	-0.534662	0.178514	-2.99507	0.00274378	0.0434017
ENSG00000248323	95.1033	72.0646	65.441	134.617	135.748	110.192	LUCAT1	102.194	0.684531	0.228974	2.98955	0.00279385	0.0441355
ENSG00000162714	221.361	249.078	295.54	162.702	183.659	174.675	ZNF496	214.502	-0.540482	0.18099	-2.98626	0.00282411	0.0445549
ENSG00000164081	400.91	401.603	341.982	701.169	466.135	502.803	TEX264	469.1	0.537939	0.180221	2.98489	0.00283683	0.0446968
ENSG00000198081	109.861	101.45	107.661	53.2656	63.8815	77.5426	ZBTB14	85.6102	-0.704382	0.23607	-2.98378	0.00284711	0.0448
ENSG00000092621	1322.43	1517.55	1306.71	699.232	1090.98	1089.68	PHGDH	1171.1	-0.526842	0.176611	-2.98306	0.00285379	0.0448464
ENSG00000110851	315.645	306.449	261.764	216.936	202.624	210.589	PRDM4	252.335	-0.499024	0.167382	-2.98135	0.00286978	0.0450387
ENSG00000168256	129.537	141.331	154.103	320.562	173.678	188.551	NKIRAS2	184.627	0.691628	0.232028	2.98079	0.00287503	0.0450622
ENSG00000176142	278.751	254.675	289.207	156.891	190.646	215.487	TMEM39A	230.943	-0.539003	0.18092	-2.97924	0.00288968	0.0452328
ENSG00000104142	246.777	197.303	227.988	396.102	316.413	275.072	VPS18	276.609	0.556876	0.18697	2.97842	0.0028974	0.0452945
ENSG00000185650	4016.47	4563.16	4298	2517.04	3282.91	3587.37	ZFP36L1	3710.82	-0.455932	0.153146	-2.9771	0.00290986	0.0453936
ENSG00000080839	191.026	211.996	181.546	129.774	139.741	132.231	RBL1	164.386	-0.550746	0.185003	-2.97695	0.0029113	0.0453936
ENSG00000133121	172.17	187.508	162.547	101.689	114.787	132.231	STARD13	145.155	-0.588229	0.197723	-2.97501	0.00292977	0.0456223
ENSG00000006451	1019.08	985.815	878.176	603.354	744.619	770.529	RALA	833.596	-0.447446	0.150447	-2.97411	0.00293843	0.0456979
ENSG00000151726	441.902	428.889	487.641	240.179	338.372	359.145	ACSL1	382.688	-0.528604	0.177783	-2.9733	0.00294616	0.0456998
ENSG00000109654	88.5444	79.0611	75.996	129.774	107.8	150.188	TRIM2	105.227	0.664285	0.223388	2.97368	0.00294252	0.0456998
ENSG00000108592	282.03	223.19	257.542	586.89	344.361	290.581	FTSJ3	330.766	0.680019	0.228796	2.97216	0.00295716	0.0458111
ENSG00000141298	348.439	362.422	310.317	522.003	419.222	484.029	SSH2	407.739	0.472966	0.159185	2.97117	0.00296666	0.0458675
ENSG00000104763	508.311	559.725	622.745	690.516	785.543	811.341	ASAH1	663.03	0.443096	0.149141	2.97099	0.00296844	0.0458675
ENSG00000128283	898.562	823.495	656.521	614.007	598.889	498.722	CDC42EP1	681.699	-0.482617	0.162526	-2.96948	0.00298303	0.0459888
ENSG00000105939	69.6878	39.8804	92.884	113.31	114.787	108.56	ZC3HAV1	89.8515	0.797287	0.268502	2.96939	0.00298395	0.0459888
ENSG00000177951	657.524	684.963	709.296	539.435	493.085	504.435	BET1L	598.123	-0.414623	0.139758	-2.96672	0.00300994	0.0462705
ENSG00000151725	383.693	492.558	348.315	237.274	245.544	342.82	CENPU	341.701	-0.575094	0.193831	-2.96699	0.0030073	0.0462705
ENSG00000124143	204.144	349.828	208.989	120.09	183.659	171.41	ARHGAP40	206.353	-0.695387	0.234435	-2.96623	0.00301477	0.0462857
ENSG00000183696	17243.2	18324.7	14166.9	10650.2	13903.2	11967.7	UPP1	14376	-0.445898	0.150462	-2.96352	0.00304146	0.0465537
ENSG00000163743	377.954	389.708	352.537	226.621	257.522	307.722	RCHY1	318.677	-0.502707	0.169626	-2.96361	0.00304051	0.0465537
ENSG00000135316	969.07	927.044	1182.16	636.282	788.537	797.465	SYNCRIP	883.426	-0.464301	0.156685	-2.96327	0.00304386	0.0465537
ENSG00000068878	588.657	612.199	489.752	437.746	432.198	350.982	PSME4	485.256	-0.478772	0.161628	-2.96219	0.00305457	0.046658
ENSG00000251493	118.059	132.935	82.329	69.7295	80.85	54.688	FOXD1	89.7651	-0.736698	0.24915	-2.95684	0.00310809	0.0474152
ENSG00000008311	31.9744	55.2728	42.22	88.1303	80.85	65.2991	AASS	60.6244	0.8413	0.284575	2.95633	0.00311319	0.0474327
ENSG00000186185	309.086	356.125	344.093	243.085	251.533	230.179	KIF18B	289.017	-0.477147	0.161614	-2.95238	0.00315331	0.0476811
ENSG00000167476	319.744	242.081	249.098	446.462	409.241	328.128	JSRP1	332.459	0.538781	0.182425	2.95344	0.00314256	0.0476811
ENSG00000165609	1042.04	1240.49	1321.49	937.474	863.398	879.905	NUDT5	1047.46	-0.423712	0.143437	-2.954	0.0031368	0.0476811
ENSG00000163686	198.405	218.992	244.876	154.954	158.706	138.76	ABHD6	185.782	-0.539653	0.182858	-2.95122	0.00316524	0.0476811
ENSG00000143977	350.898	379.214	375.758	270.202	266.506	268.542	SNRPG	318.52	-0.456191	0.154482	-2.95303	0.00314668	0.0476811
ENSG00000142669	382.053	295.255	339.871	441.62	492.087	478.316	SH3BGRL3	404.867	0.474754	0.160841	2.95169	0.00316036	0.0476811
ENSG00000115170	194.306	207.798	118.216	85.2249	111.793	129.782	ACVR1	141.187	-0.695896	0.235797	-2.95126	0.00316483	0.0476811
ENSG00000109255	408.288	323.241	371.536	286.666	216.598	266.094	NMU	312.07	-0.51721	0.175246	-2.95133	0.00316405	0.0476811
ENSG00000006704	283.67	353.326	295.54	177.229	215.6	248.136	GTF2IRD1	262.25	-0.543616	0.184167	-2.95176	0.00315969	0.0476811
ENSG00000104635	1210.93	1361.53	1015.39	653.714	881.365	980.302	SLC39A14	1017.2	-0.515512	0.174701	-2.95081	0.00316937	0.0476835
ENSG00000164626	118.059	137.133	137.215	86.1934	87.837	79.9913	KCNK5	107.738	-0.62334	0.211436	-2.94813	0.003197	0.048039
ENSG00000153922	22.1361	15.3924	33.776	77.4772	30.9426	41.6281	CHD1	36.8921	1.15871	0.393097	2.94763	0.00320217	0.0480566
ENSG00000205364	983.827	709.451	1053.39	723.444	651.791	512.598	MT1M	772.416	-0.537068	0.182315	-2.94582	0.003221	0.0482789
ENSG00000129933	407.468	533.837	394.757	255.675	325.396	346.085	MAU2	377.203	-0.533545	0.181204	-2.94445	0.00323527	0.0484322
ENSG00000232838	384.512	498.155	515.084	338.963	307.43	344.453	PET117	398.099	-0.489488	0.166318	-2.94309	0.00324952	0.0484643
ENSG00000189091	1377.36	1481.87	1446.03	1250.29	990.163	937.858	SF3B3	1247.26	-0.438169	0.148869	-2.94332	0.00324714	0.0484643
ENSG00000080986	73.787	81.8597	92.884	47.4548	53.9	44.8931	NDC80	65.7964	-0.749951	0.254755	-2.94381	0.00324199	0.0484643
ENSG00000117505	691.139	659.776	612.19	355.427	482.106	544.431	DR1	557.511	-0.50792	0.172628	-2.94228	0.00325807	0.0485314
ENSG00000104953	63.1289	61.5697	65.441	114.279	99.8148	91.4187	TLE6	82.6087	0.688843	0.234257	2.94054	0.00327641	0.0487442
ENSG00000125885	179.548	208.497	183.657	144.301	119.778	125.701	MCM8	160.247	-0.558405	0.190292	-2.93447	0.00334118	0.0496463
ENSG00000226287	27.0552	11.8942	21.11	55.2025	36.9315	36.7307	TMEM191A	31.4874	1.12316	0.382953	2.9329	0.00335812	0.0498363
ENSG00000143727	2388.24	2525.76	2307.32	1572.79	1904.47	1973.66	ACP1	2112.04	-0.406387	0.138593	-2.93223	0.00336536	0.049871
ENSG00000012048	334.501	339.333	350.426	256.643	250.535	235.893	BRCA1	294.555	-0.461288	0.157333	-2.93192	0.00336877	0.049871
ENSG00000179222	401.729	428.189	413.756	638.219	491.089	577.897	MAGED1	491.813	0.456914	0.155899	2.93084	0.00338045	0.0499824
